# Supplementary material for: (5E)-5-(4-Hydr­oxy-3-methoxy­benzyl­idene)-2-thioxo-1,3-thia­zolidin-4-one methanol monosolvate
Source: Acta Crystallogr Sect E Struct Rep Online. 2009 Oct 3;65(Pt 11):o2638. doi: 10.1107/S1600536809039567 (PMC2971307; doi:10.1107/S1600536809039567)
Supplement: Supplementary file 2 [file e-65-o2638-Isup2.hkl]

#
# h,k,l, Fc-squared, Fo-squared, sigma(Fo-squared) and status flag
#
data_I
_shelx_title ' AR1 IN PNA2(1)'
_shelx_refln_list_code          4
_shelx_F_calc_maximum      218.12
_exptl_crystal_F_000       624.00
_reflns_d_resolution_high  0.7808
 
loop_
 _symmetry_equiv_pos_as_xyz
 'x, y, z'
 '-x, -y, z+1/2'
 '-x+1/2, y+1/2, z+1/2'
 'x+1/2, -y+1/2, z'
 
_cell_length_a    17.7307
_cell_length_b    11.7528
_cell_length_c     6.5715
_cell_angle_alpha  90.000
_cell_angle_beta   90.000
_cell_angle_gamma  90.000
 
_shelx_F_squared_multiplier     1.000
 
loop_
 _refln_index_h
 _refln_index_k
 _refln_index_l
 _refln_F_squared_calc
 _refln_F_squared_meas
 _refln_F_squared_sigma
 _refln_observed_status
   4   0  -5      867.38      847.72     33.32 o
   4   1  -5        8.94       16.03      8.26 o
   5   1  -5      233.42      231.08     12.77 o
   3   2  -5      331.08      361.86     19.57 o
   4   2  -5       18.83       13.21      9.91 o
   2   3  -5      485.84      467.02     23.99 o
   3   3  -5      267.29      266.41     19.43 o
   2   0  -4      662.68      692.10     24.33 o
   4   0  -4       13.04       33.32      8.45 o
   8   0  -4      892.43      860.25     44.49 o
  10   0  -4      632.46      621.57     39.15 o
  12   0  -4     1060.03     1004.02     55.66 o
  14   0  -4      170.88      181.95     27.05 o
   2   1  -4      106.91      119.44      9.67 o
   3   1  -4     2133.38     2225.33     51.94 o
   4   1  -4      642.96      657.75     29.36 o
   5   1  -4      349.91      338.30     21.37 o
   6   1  -4       56.37       73.05     12.73 o
   7   1  -4     1080.53     1072.24     33.93 o
   8   1  -4      101.84      103.16     11.89 o
   9   1  -4       55.21       64.80     10.92 o
  10   1  -4      195.63      216.28     17.18 o
  11   1  -4     1758.95     1794.20     55.18 o
  12   1  -4       62.93       55.04     13.58 o
  13   1  -4       58.85       41.12     12.96 o
  14   1  -4       34.04       52.41     18.63 o
   0   2  -4     1739.34     1768.44     57.65 o
   1   2  -4      260.98      277.29     14.91 o
   2   2  -4      238.01      274.53     16.22 o
   3   2  -4      856.84      846.84     24.06 o
   4   2  -4      482.53      454.72     17.53 o
   5   2  -4       20.59       23.81      7.65 o
   6   2  -4       70.41       63.39     13.45 o
   7   2  -4        6.15        2.16      7.12 o
   8   2  -4      480.99      421.15     37.30 o
   9   2  -4      541.40      542.00     36.38 o
  10   2  -4      322.09      325.81     23.34 o
  11   2  -4       87.33       93.80     34.68 o
  12   2  -4       19.82       15.52     10.57 o
  13   2  -4        5.03        2.71     10.62 o
  14   2  -4       95.81       71.55     20.79 o
   1   3  -4      726.02      714.96     21.27 o
   2   3  -4      752.57      764.70     22.23 o
   3   3  -4     1614.42     1551.18     98.21 o
   4   3  -4      823.40      837.58     23.64 o
   5   3  -4       38.41       42.46      5.17 o
   6   3  -4      355.75      382.68     14.94 o
   7   3  -4      400.56      357.63     13.33 o
   8   3  -4      393.09      402.22     16.41 o
   9   3  -4       49.52       37.36     10.61 o
  10   3  -4      416.17      420.07     23.06 o
  11   3  -4      360.02      368.22     22.80 o
  12   3  -4       37.03       20.89     11.18 o
  13   3  -4      250.84      248.10     30.65 o
  14   3  -4       30.92       33.56     18.31 o
   0   4  -4     1144.73     1100.78     45.90 o
   1   4  -4      126.16      131.99     12.14 o
   2   4  -4       59.82       56.20     10.01 o
   3   4  -4      135.59      128.55      8.06 o
   4   4  -4      212.31      194.47      9.84 o
   5   4  -4       74.92       97.34     12.43 o
   6   4  -4      307.63      297.43     12.95 o
   7   4  -4      153.85      167.79     10.50 o
   8   4  -4       87.62       91.30     12.28 o
   9   4  -4      172.79      184.59     16.04 o
  10   4  -4      147.89      169.79     16.36 o
  11   4  -4      121.88       91.10     14.44 o
  12   4  -4       47.93       80.53     21.42 o
  13   4  -4        7.78        6.70     16.27 o
   1   5  -4      986.89      962.35     44.39 o
   2   5  -4       40.24       67.17     14.96 o
   3   5  -4      166.54      143.49     11.85 o
   4   5  -4      449.28      414.03     45.13 o
   5   5  -4      490.79      500.51     21.91 o
   6   5  -4      167.06      161.77     10.82 o
   7   5  -4       10.25       12.04      8.62 o
   8   5  -4        1.27        2.95      8.67 o
   9   5  -4       22.55       10.79      9.66 o
  10   5  -4       70.33       79.80     19.53 o
  11   5  -4        7.37       -1.60     14.67 o
  12   5  -4        3.15        4.52     16.32 o
  13   5  -4      179.98      229.50     30.60 o
   0   6  -4       70.69       79.56     14.77 o
   1   6  -4      153.76      168.14     15.08 o
   2   6  -4      431.78      382.24     29.17 o
   3   6  -4      164.58      109.86     38.76 o
   4   6  -4      977.61     1016.16     49.93 o
   5   6  -4      202.65      209.16     21.20 o
   6   6  -4      223.91      218.28     16.54 o
   7   6  -4        0.19        0.17     10.83 o
   8   6  -4        8.60        1.55     12.92 o
   9   6  -4      279.51      256.41     29.48 o
  10   6  -4        1.15        7.58     15.93 o
  11   6  -4       10.26       16.71     17.39 o
  12   6  -4       22.08       25.60     18.17 o
   1   7  -4      219.71      194.57     15.70 o
   2   7  -4      168.81      151.49     14.71 o
   3   7  -4      179.81      204.45     15.83 o
   4   7  -4      147.41      130.12     20.89 o
   5   7  -4       26.37       25.99     14.67 o
   6   7  -4      387.45      369.43     32.69 o
   7   7  -4       29.25        0.39     13.84 o
   8   7  -4      244.73      259.08     29.39 o
   9   7  -4        7.90       -8.94     14.72 o
  10   7  -4      110.92      122.50     24.87 o
   0   8  -4      174.91      198.85     23.61 o
   1   8  -4      189.61      180.01     23.31 o
   2   8  -4       35.60       52.17     16.76 o
   3   8  -4      106.98      117.69     21.57 o
   4   8  -4       24.98       28.51     15.45 o
   5   8  -4      450.19      463.28     35.99 o
   6   8  -4      211.84      223.53     27.98 o
   7   8  -4      115.47      114.09     22.54 o
   2   0  -3     9717.28    10130.03    307.46 o
   6   0  -3      699.36      717.69     34.49 o
   8   0  -3      395.75      377.65     15.76 o
  10   0  -3      326.11      330.98     16.82 o
  12   0  -3     1609.43     1629.75     48.26 o
  14   0  -3      300.65      275.21     30.45 o
  16   0  -3      519.95      545.17     43.18 o
  18   0  -3       28.38       34.68     19.77 o
  20   0  -3      273.88      282.44     38.47 o
   1   1  -3      393.90      409.89     17.97 o
   2   1  -3       41.36       51.78      5.15 o
   3   1  -3     1999.84     1958.26     66.35 o
   4   1  -3        0.56       -0.37      3.10 o
   5   1  -3       86.48       95.94      8.92 o
   6   1  -3      756.23      795.47     19.23 o
   7   1  -3      722.35      706.97     15.51 o
   8   1  -3      166.12      184.82      7.87 o
   9   1  -3      388.38      369.88     14.32 o
  10   1  -3       67.57       66.33      7.58 o
  11   1  -3        0.87       -3.50      4.93 o
  12   1  -3       99.55       85.19     15.78 o
  13   1  -3       68.15       58.36     12.74 o
  14   1  -3       74.69       54.71     13.73 o
  15   1  -3       99.42       85.14     15.23 o
  16   1  -3        6.23       16.39     11.90 o
  17   1  -3      217.81      206.47     22.34 o
  18   1  -3        9.54        0.63     12.39 o
  19   1  -3      100.76      129.81     21.28 o
  20   1  -3       10.42      -14.33     19.04 o
   1   2  -3      443.85      386.76     16.78 o
   2   2  -3     2114.98     2209.38     50.71 o
   3   2  -3      914.30      958.31     24.66 o
   4   2  -3     1370.62     1383.76     35.52 o
   5   2  -3      614.80      601.04     16.35 o
   6   2  -3       90.97       93.77      8.62 o
   7   2  -3      575.07      569.09     13.61 o
   8   2  -3      240.55      235.82      9.23 o
   9   2  -3        0.84       -1.82      4.34 o
  10   2  -3      959.88      960.07     22.64 o
  11   2  -3      824.73      787.96     24.57 o
  12   2  -3      873.01      870.56     27.12 o
  13   2  -3      138.28      163.81     17.11 o
  14   2  -3      133.07      110.67     15.93 o
  15   2  -3       27.36       26.96     11.95 o
  16   2  -3       52.50       41.32     13.82 o
  17   2  -3       33.77       37.28     14.36 o
  18   2  -3       15.74       13.27     14.25 o
  19   2  -3       30.76       25.26     23.92 o
  20   2  -3       12.62      -11.90     18.75 o
   0   3  -3      534.33      482.27     24.29 o
   1   3  -3      244.21      306.29     17.05 o
   2   3  -3      960.52      955.06     21.78 o
   3   3  -3      374.59      377.00     14.96 o
   4   3  -3      216.22      214.89      9.55 o
   5   3  -3      563.27      555.19     16.43 o
   6   3  -3     1556.33     1611.76     29.86 o
   7   3  -3       79.50       75.07     10.75 o
   8   3  -3      419.86      415.41     12.68 o
   9   3  -3      324.36      341.22     14.41 o
  10   3  -3      501.99      508.40     18.43 o
  11   3  -3      114.48      113.74     12.13 o
  12   3  -3      429.52      448.51     30.76 o
  13   3  -3      284.30      325.57     22.58 o
  14   3  -3       17.13       14.36     10.57 o
  15   3  -3       65.32       95.81     42.60 o
  16   3  -3      131.80      127.44     18.99 o
  17   3  -3       94.11      126.88     19.21 o
  18   3  -3       64.85       74.42     22.46 o
  19   3  -3        9.97       27.10     22.29 o
  20   3  -3       15.84       -6.41     20.40 o
   1   4  -3       62.32       68.45      7.92 o
   2   4  -3      830.98      728.84    111.79 o
   3   4  -3      915.95      918.29     42.06 o
   4   4  -3      392.64      404.87     12.99 o
   5   4  -3      445.21      443.99     21.43 o
   6   4  -3      469.94      427.48     14.76 o
   7   4  -3      354.81      350.67     13.62 o
   8   4  -3      723.47      725.96     26.90 o
   9   4  -3       46.44       36.83      9.30 o
  10   4  -3       93.12       82.55      8.13 o
  11   4  -3      372.89      355.46     17.38 o
  12   4  -3      319.36      332.11     22.44 o
  13   4  -3       13.50       -2.44     12.09 o
  14   4  -3       29.85       27.38     11.63 o
  15   4  -3       12.90       21.58     20.67 o
  16   4  -3       48.20       66.18     15.67 o
  17   4  -3        7.17       -1.57     12.34 o
  18   4  -3       17.04       21.11     15.18 o
  19   4  -3        6.18        3.69     21.66 o
   0   5  -3     3225.79     3289.31    113.56 o
   1   5  -3       77.30       80.28      9.75 o
   2   5  -3       78.14       80.39      9.58 o
   3   5  -3      296.49      289.91     12.63 o
   4   5  -3      692.68      726.28     22.63 o
   5   5  -3      344.61      356.99     16.20 o
   6   5  -3       18.30       19.41      5.05 o
   7   5  -3       30.13       44.43      6.15 o
   8   5  -3       66.34       47.39      6.59 o
   9   5  -3     1180.09     1118.10     26.32 o
  10   5  -3      210.97      215.28     14.06 o
  11   5  -3       15.91       25.21      8.86 o
  12   5  -3      122.64      141.19     17.02 o
  13   5  -3      254.39      300.36     23.04 o
  14   5  -3      281.07      304.83     46.22 o
  15   5  -3       12.59       48.74     14.26 o
  16   5  -3       41.31       50.12     15.45 o
  17   5  -3       32.34       32.98     20.45 o
  18   5  -3       23.50       -1.55     17.78 o
  19   5  -3       13.41       56.78     26.71 o
   1   6  -3      325.42      342.42     18.13 o
   2   6  -3      164.67      187.07     23.34 o
   3   6  -3      357.04      345.48     26.38 o
   4   6  -3      869.11      842.94     24.84 o
   5   6  -3      168.60      176.07     11.47 o
   6   6  -3      240.05      252.61     15.07 o
   7   6  -3      120.59      121.15      9.76 o
   8   6  -3      519.89      486.76     16.31 o
   9   6  -3       20.34       10.31      7.74 o
  10   6  -3      514.23      520.79     33.05 o
  11   6  -3       40.46        9.08     10.41 o
  12   6  -3       47.50       32.97     12.50 o
  13   6  -3       78.05      118.28     16.94 o
  14   6  -3      145.11      107.96     18.00 o
  15   6  -3       49.99       40.27     14.84 o
  16   6  -3        9.11       25.35     20.64 o
  17   6  -3       62.07       46.77     23.31 o
  18   6  -3        7.93      -19.43     19.43 o
   0   7  -3      680.78      613.70     37.93 o
   1   7  -3      278.25      266.31     17.70 o
   2   7  -3       52.22       59.86     20.08 o
   3   7  -3       16.04       16.18     19.40 o
   4   7  -3      327.20      359.87     16.42 o
   5   7  -3        7.31       -3.39      6.26 o
   6   7  -3       70.49       87.10     15.87 o
   7   7  -3       36.32       52.51      9.19 o
   8   7  -3      345.95      318.84     19.48 o
   9   7  -3       59.87       60.44     10.32 o
  10   7  -3      519.93      526.03     28.11 o
  11   7  -3        3.63       12.00     10.96 o
  12   7  -3       43.68       59.19     14.48 o
  13   7  -3       26.85       45.59     14.54 o
  14   7  -3       71.60       79.56     24.53 o
  15   7  -3        0.87       -1.55     16.37 o
  16   7  -3        5.85      -11.71     19.23 o
  17   7  -3       43.98       44.93     23.65 o
   1   8  -3      372.80      383.38     22.03 o
   2   8  -3      279.82      296.69     19.95 o
   3   8  -3       60.39       57.50     12.15 o
   4   8  -3       56.24       48.96     20.01 o
   5   8  -3      385.19      381.15     18.33 o
   6   8  -3      303.84      326.31     17.50 o
   7   8  -3       33.89       53.21     14.38 o
   8   8  -3       34.21       22.49     10.09 o
   9   8  -3       10.46       14.48     10.97 o
  10   8  -3       10.63        0.42     10.86 o
  11   8  -3        3.23       -3.63      9.63 o
  12   8  -3       33.14       44.20     19.09 o
  13   8  -3       22.13      -10.78     16.66 o
  14   8  -3      108.06      113.07     26.81 o
  15   8  -3       87.20       85.58     25.69 o
  16   8  -3       37.67       85.15     28.85 o
   0   9  -3     1727.73     1540.06     76.35 o
   1   9  -3      589.63      559.33     29.05 o
   2   9  -3      630.27      634.59     31.79 o
   3   9  -3      268.10      280.11     21.30 o
   4   9  -3      281.99      292.19     21.51 o
   5   9  -3      102.18       82.24     11.52 o
   6   9  -3       44.00       29.17     10.79 o
   7   9  -3        2.04        4.76     10.12 o
   8   9  -3       75.25       44.61     13.33 o
   9   9  -3        9.37       24.58     17.44 o
  10   9  -3       60.29       79.37     21.37 o
  11   9  -3       23.34       33.22     20.21 o
  12   9  -3       21.95       10.15     18.94 o
  13   9  -3       15.58       29.00     20.40 o
  14   9  -3      109.14      135.66     30.26 o
  15   9  -3       36.16       76.31     27.59 o
   1  10  -3       39.24       35.50     12.83 o
   2  10  -3      163.23      185.51     18.85 o
   3  10  -3      116.63       99.32     15.87 o
   4  10  -3       31.90       32.25     13.13 o
   5  10  -3      148.13      135.42     25.21 o
   6  10  -3       13.50        5.25     16.22 o
   7  10  -3      229.08      205.12     29.77 o
   8  10  -3       19.77       21.61     18.60 o
   9  10  -3       18.87       11.22     17.53 o
  10  10  -3        6.15       -7.77     17.05 o
  11  10  -3       73.25       77.91     24.09 o
  12  10  -3        3.79      -10.44     15.93 o
  13  10  -3        2.82       -5.97     17.19 o
   0  11  -3       73.50      100.54     24.14 o
   1  11  -3       32.52       20.72     12.31 o
   2  11  -3       48.34       63.43     21.81 o
   3  11  -3      113.84      124.15     26.28 o
   4  11  -3       39.49       49.25     20.16 o
   5  11  -3       92.97       46.58     20.40 o
   6  11  -3      109.86      160.33     28.90 o
   7  11  -3       87.32      117.79     25.74 o
   8  11  -3       67.36      100.54     27.01 o
   9  11  -3        6.74       33.22     21.13 o
  10  11  -3       79.91       96.41     26.62 o
   4   0  -2      976.09      994.21     20.00 o
   6   0  -2     6920.13     6952.75    155.44 o
   8   0  -2      308.53      292.93     22.68 o
  10   0  -2      810.63      800.93     28.54 o
  12   0  -2      459.34      442.29     21.90 o
  14   0  -2      294.27      319.72     20.89 o
  16   0  -2      608.64      640.56     46.43 o
  18   0  -2      371.12      365.60     37.69 o
  20   0  -2       40.76       49.74     22.97 o
  22   0  -2       25.79       36.96     24.87 o
   1   1  -2     1093.42     1133.88     19.01 o
   2   1  -2      761.21      771.49     15.79 o
   3   1  -2     2184.00     2221.14     41.35 o
   4   1  -2     1291.14     1335.70     18.74 o
   5   1  -2      253.96      256.70      8.12 o
   6   1  -2      451.85      490.93     19.93 o
   7   1  -2     1315.78     1286.97     29.93 o
   8   1  -2      674.29      679.83     19.84 o
   9   1  -2       28.15       39.15      5.51 o
  10   1  -2       74.79       68.89     13.40 o
  11   1  -2      768.14      772.32     20.56 o
  12   1  -2      139.91      125.02      9.54 o
  13   1  -2      252.12      253.88     12.87 o
  14   1  -2      105.18      119.86     10.41 o
  15   1  -2       44.15       59.75      8.93 o
  16   1  -2        9.57       14.51     10.93 o
  17   1  -2      153.48      122.49     17.49 o
  18   1  -2       12.64        5.31     11.00 o
  19   1  -2       65.00       55.41     16.88 o
  20   1  -2       15.24       21.46     14.13 o
  21   1  -2       27.95       54.22     23.92 o
  22   1  -2        2.86      -13.70     20.79 o
   0   2  -2     2645.93     2674.33     59.49 o
   1   2  -2     1366.94     1433.30     21.76 o
   2   2  -2        7.63       10.12      2.83 o
   3   2  -2     2531.26     2564.03     33.88 o
   4   2  -2      966.09      954.86     18.03 o
   5   2  -2     1212.17     1207.51     26.75 o
   6   2  -2      582.82      613.15     16.97 o
   7   2  -2     1081.65     1107.89     26.80 o
   8   2  -2      430.50      452.80     17.38 o
   9   2  -2      601.04      578.58     18.15 o
  10   2  -2       89.46       71.75      7.13 o
  11   2  -2      428.13      425.09     14.99 o
  12   2  -2      106.76      110.29      9.09 o
  13   2  -2      236.30      246.24     17.99 o
  14   2  -2      660.26      648.80     22.27 o
  15   2  -2       16.98       13.49      8.52 o
  16   2  -2      277.91      274.72     22.47 o
  17   2  -2       38.49       34.22     12.64 o
  18   2  -2       83.94       87.65     16.72 o
  19   2  -2       21.62       34.72     14.49 o
  20   2  -2        3.01        6.41     13.35 o
  21   2  -2       26.34       27.94     17.58 o
   1   3  -2      495.02      516.07     23.36 o
   2   3  -2     4941.98     5096.48     94.79 o
   3   3  -2     1594.35     1602.22     34.47 o
   4   3  -2      768.10      762.44     22.63 o
   5   3  -2      116.69      120.22      6.33 o
   6   3  -2      105.40      144.92      8.83 o
   7   3  -2      320.09      293.94     12.92 o
   8   3  -2      831.53      921.62     25.14 o
   9   3  -2       57.23       53.86      6.42 o
  10   3  -2      352.74      363.43     13.56 o
  11   3  -2      448.85      435.77     15.49 o
  12   3  -2      584.80      600.44     21.84 o
  13   3  -2      183.03      174.68     11.75 o
  14   3  -2      660.63      649.22     21.40 o
  15   3  -2      321.95      349.46     19.51 o
  16   3  -2       91.64      113.07     17.18 o
  17   3  -2       94.62       74.30     31.91 o
  18   3  -2       19.48        5.33     12.18 o
  19   3  -2       57.89       49.70     15.95 o
  20   3  -2       74.95       81.01     22.05 o
  21   3  -2       88.68      113.75     30.45 o
   0   4  -2      173.08      125.56     14.43 o
   1   4  -2      397.44      443.06     25.79 o
   2   4  -2      532.25      525.04     24.10 o
   3   4  -2      505.87      526.13     15.75 o
   4   4  -2      672.93      707.02     19.67 o
   5   4  -2      212.18      220.04     12.13 o
   6   4  -2      217.41      209.57     10.92 o
   7   4  -2      308.55      326.63     11.70 o
   8   4  -2      787.20      810.02     20.30 o
   9   4  -2     1039.98     1057.23     24.67 o
  10   4  -2      543.49      546.89     17.18 o
  11   4  -2      203.78      202.51     11.80 o
  12   4  -2       95.09       95.33      9.47 o
  13   4  -2      116.20      135.00     11.68 o
  14   4  -2       62.52       77.66     11.65 o
  15   4  -2       35.11       19.00     11.21 o
  16   4  -2       44.95       32.85     13.08 o
  17   4  -2       65.38       55.14     19.89 o
  18   4  -2       87.96       86.25     23.46 o
  19   4  -2       30.88       22.66     14.20 o
  20   4  -2       11.24       21.29     15.64 o
  21   4  -2        1.80       -2.56     16.56 o
   1   5  -2      847.26      814.43     28.06 o
   2   5  -2     1022.91     1084.18     27.47 o
   3   5  -2      335.26      346.28     13.88 o
   4   5  -2      405.32      405.93     15.24 o
   5   5  -2     1578.79     1536.77     36.44 o
   6   5  -2       69.86       61.89     13.41 o
   7   5  -2      995.04      969.46     22.97 o
   8   5  -2       77.86       84.48      7.57 o
   9   5  -2        3.32        1.75      5.29 o
  10   5  -2      628.18      628.62     23.82 o
  11   5  -2      736.78      700.12     21.11 o
  12   5  -2      496.15      490.11     17.89 o
  13   5  -2      181.76      179.53     12.41 o
  14   5  -2       34.07       12.04      9.04 o
  15   5  -2       14.89       10.57     10.76 o
  16   5  -2       16.77        2.96     15.76 o
  17   5  -2       38.70       18.60     13.53 o
  18   5  -2        4.66       11.40     13.50 o
  19   5  -2       37.85       49.00     17.41 o
  20   5  -2       47.27       80.63     33.17 o
   0   6  -2     9141.07     8836.66    290.70 o
   1   6  -2     2811.18     2803.52     73.36 o
   2   6  -2     2174.12     2282.97     49.80 o
   3   6  -2       57.96       75.94     10.48 o
   4   6  -2       25.04       17.20      5.94 o
   5   6  -2      200.08      193.49     11.77 o
   6   6  -2      190.26      195.79     14.48 o
   7   6  -2       20.59       21.51      7.18 o
   8   6  -2      100.04       97.27      8.65 o
   9   6  -2      511.67      500.26     17.19 o
  10   6  -2       69.38       62.99      8.39 o
  11   6  -2      112.03      120.01     10.35 o
  12   6  -2      327.54      317.02     16.13 o
  13   6  -2      153.15      151.44     28.16 o
  14   6  -2      187.85      194.93     23.78 o
  15   6  -2      115.54      141.11     18.96 o
  16   6  -2       69.82       98.38     18.24 o
  17   6  -2        5.90       -3.68     13.08 o
  18   6  -2       32.56       62.42     16.77 o
  19   6  -2       24.27       28.93     16.18 o
  20   6  -2        4.68        1.29     15.90 o
   1   7  -2      115.48      117.40     12.60 o
   2   7  -2      608.94      619.32     25.88 o
   3   7  -2      388.47      377.20     16.77 o
   4   7  -2      673.04      651.70     21.89 o
   5   7  -2       33.47       48.11      8.29 o
   6   7  -2      209.21      205.58     13.34 o
   7   7  -2      207.17      213.07     16.04 o
   8   7  -2      286.47      290.04     17.13 o
   9   7  -2       83.12       90.49      9.55 o
  10   7  -2       72.89       51.63      8.64 o
  11   7  -2       65.07       57.19     10.41 o
  12   7  -2      164.95      159.86     14.53 o
  13   7  -2       32.88       42.42     16.80 o
  14   7  -2       25.29       29.82     18.94 o
  15   7  -2       31.81       26.40     13.60 o
  16   7  -2       24.09       37.38     18.34 o
  17   7  -2        2.50        2.21     13.12 o
  18   7  -2        3.03       17.97     19.45 o
  19   7  -2       10.82       20.20     17.85 o
   0   8  -2      346.48      300.95     28.22 o
   1   8  -2      449.15      466.08     23.70 o
   2   8  -2        9.11        9.80      9.25 o
   3   8  -2      168.86      184.68     16.38 o
   4   8  -2      240.47      259.22     15.07 o
   5   8  -2      220.47      216.81     14.29 o
   6   8  -2       27.41       43.72      8.92 o
   7   8  -2       68.85       61.90     10.15 o
   8   8  -2      409.20      398.21     32.70 o
   9   8  -2      441.64      458.43     21.50 o
  10   8  -2      403.82      404.41     27.15 o
  11   8  -2       25.50       49.52     10.70 o
  12   8  -2       14.20       15.89      9.90 o
  13   8  -2       44.31       20.62     12.50 o
  14   8  -2       16.71       31.66     18.17 o
  15   8  -2       93.39       81.74     18.10 o
  16   8  -2       20.89        6.54     14.47 o
  17   8  -2       14.76       22.72     17.34 o
  18   8  -2        7.40        5.89     16.77 o
   1   9  -2      261.06      269.51     38.18 o
   2   9  -2      211.39      210.21     18.49 o
   3   9  -2      261.66      265.71     42.11 o
   4   9  -2      100.00      117.32     15.19 o
   5   9  -2      113.84      101.74     11.76 o
   6   9  -2      170.01      163.44     13.90 o
   7   9  -2       18.38       18.72      8.40 o
   8   9  -2      114.79      139.47     14.04 o
   9   9  -2       39.71       39.25     12.81 o
  10   9  -2      115.77      131.63     16.15 o
  11   9  -2      101.51      130.94     16.98 o
  12   9  -2       25.25       19.11     14.52 o
  13   9  -2       84.10       77.89     17.14 o
  14   9  -2       46.25       31.66     14.88 o
  15   9  -2       37.40       33.41     16.05 o
  16   9  -2       47.99       45.55     18.26 o
  17   9  -2       38.96       29.87     25.16 o
   0  10  -2      217.03      235.23     28.07 o
   1  10  -2      158.61      169.46     18.25 o
   2  10  -2       27.33       43.03     12.24 o
   3  10  -2       54.54       62.81     13.11 o
   4  10  -2       15.18       20.29     11.58 o
   5  10  -2       77.60       51.15     29.46 o
   6  10  -2       53.56       50.12     11.06 o
   7  10  -2       60.07       59.68     11.55 o
   8  10  -2        6.35       17.29     10.09 o
   9  10  -2      167.83      175.91     16.21 o
  10  10  -2        6.25       23.93     10.47 o
  11  10  -2       52.60       37.31     15.06 o
  12  10  -2       72.00       97.56     18.46 o
  13  10  -2       49.85       64.49     17.99 o
  14  10  -2       35.36       35.36     22.29 o
  15  10  -2       34.30       51.73     23.80 o
  16  10  -2        9.05        7.97     20.55 o
   1  11  -2       17.94       25.50     11.12 o
   2  11  -2      107.46      145.46     18.19 o
   3  11  -2        2.71       -6.55     18.07 o
   4  11  -2       43.26       25.16     12.37 o
   5  11  -2       74.20       51.49     14.49 o
   6  11  -2      123.78      153.66     30.28 o
   7  11  -2       83.37       81.69     13.41 o
   8  11  -2       24.91       16.16     11.91 o
   9  11  -2       20.81       31.60     14.69 o
  10  11  -2       28.38       27.42     14.24 o
  11  11  -2       11.94       16.03     19.28 o
  12  11  -2       12.37       26.37     21.32 o
  13  11  -2       20.44       28.37     21.18 o
  14  11  -2       32.95       80.82     26.67 o
   0  12  -2       18.55       12.97     16.90 o
   1  12  -2       31.46       24.46     13.38 o
   2  12  -2       29.02       21.27     13.48 o
   3  12  -2      183.98      190.15     21.21 o
   4  12  -2       53.86       70.21     32.91 o
   5  12  -2      103.51      102.38     17.90 o
   6  12  -2       53.28       60.82     15.91 o
   7  12  -2        8.87        2.96     17.73 o
   8  12  -2        7.40        7.24     16.66 o
   9  12  -2       29.91      107.97     28.37 o
  10  12  -2        0.78        0.15     18.12 o
  11  12  -2        1.00       11.95     20.98 o
  12  12  -2        6.76       -3.93     20.45 o
   1  13  -2        6.61       15.55     13.74 o
   2  13  -2       79.29       79.57     18.51 o
   3  13  -2       15.14        6.23     13.16 o
   4  13  -2       27.07       34.87     23.17 o
   5  13  -2       15.50       14.43     20.11 o
   6  13  -2       43.87       44.64     22.59 o
   7  13  -2       43.26       17.58     22.39 o
   8  13  -2       14.11       22.68     21.71 o
   9  13  -2       15.48        6.36     19.57 o
  10  13  -2       12.23       33.90     24.48 o
   1  14  -2       12.24       20.89     21.76 o
   2  14  -2       27.87       32.06     23.27 o
   3  14  -2       20.98       31.38     21.91 o
   4  14  -2        9.35       -1.99     18.85 o
   5  14  -2       27.77       15.54     21.08 o
   6  14  -2       51.52        0.73     20.93 o
   2   0  -1     4601.64     4615.32     72.08 o
   4   0  -1     2573.68     2615.61     56.36 o
   6   0  -1      315.61      311.33     11.77 o
   8   0  -1     2123.90     2017.75     75.50 o
  10   0  -1      612.19      637.04     24.49 o
  12   0  -1      282.00      286.68     17.95 o
  14   0  -1     2352.24     2254.41     80.07 o
  16   0  -1      360.60      373.08     25.11 o
  18   0  -1       53.21       46.43     19.72 o
  20   0  -1      135.19      134.49     28.51 o
  22   0  -1       73.95      102.83     29.34 o
   0   1  -1     1003.26     1057.91     24.88 o
   1   1  -1     3119.38     3072.29     48.15 o
   2   1  -1      857.68      819.90     11.97 o
   3   1  -1     2882.43     2921.54     42.23 o
   4   1  -1       83.57       93.73      4.00 o
   5   1  -1     3378.86     3359.51     41.71 o
   6   1  -1     1470.12     1527.67     34.77 o
   7   1  -1      166.06      159.87      7.75 o
   8   1  -1      395.76      422.42     12.97 o
   9   1  -1     4611.59     4591.38     76.87 o
  10   1  -1      624.30      652.97     18.13 o
  11   1  -1      284.23      283.80     12.36 o
  12   1  -1      339.41      327.99     25.30 o
  13   1  -1      750.03      749.71     21.79 o
  14   1  -1      183.52      171.20     12.12 o
  15   1  -1      437.78      421.69     18.42 o
  16   1  -1       67.82       71.12      9.86 o
  17   1  -1       32.86       19.61      8.95 o
  18   1  -1        1.92        7.62     19.19 o
  19   1  -1        5.09       17.24     13.24 o
  20   1  -1        3.85      -12.05     12.05 o
  21   1  -1       12.51        7.70     18.09 o
  22   1  -1       34.28       66.54     24.04 o
   1   2  -1     1041.67     1038.74     15.47 o
   2   2  -1     2680.04     2664.01     35.63 o
   3   2  -1     1674.12     1626.88     23.32 o
   4   2  -1      589.62      585.32     10.05 o
   5   2  -1     2245.06     2158.50     34.12 o
   6   2  -1     2061.78     2048.45     37.34 o
   7   2  -1      683.52      700.64     16.94 o
   8   2  -1     1116.09     1103.43     23.98 o
   9   2  -1      112.56      142.59      8.65 o
  10   2  -1      296.08      267.77     11.42 o
  11   2  -1      249.42      247.71     11.76 o
  12   2  -1      287.88      287.54     13.03 o
  13   2  -1       54.55       60.37      8.13 o
  14   2  -1       69.28       54.57      8.73 o
  15   2  -1        5.02        9.97      7.52 o
  16   2  -1       96.03      102.76     11.40 o
  17   2  -1      192.19      166.58     19.83 o
  18   2  -1       54.25       52.01     14.49 o
  19   2  -1       36.48       18.33     13.58 o
  20   2  -1       69.63       35.84     14.81 o
  21   2  -1       34.56       29.93     16.35 o
  22   2  -1        0.93       -8.31     15.19 o
   0   3  -1    47420.01    47342.52    818.97 o
   1   3  -1    22210.53    22913.28    281.02 o
   2   3  -1     3606.76     3651.86     48.24 o
   3   3  -1     1581.47     1553.41     23.50 o
   4   3  -1      156.84      154.05      8.34 o
   5   3  -1     1355.30     1345.19     32.24 o
   6   3  -1     2090.77     2100.31     38.56 o
   7   3  -1      210.33      189.74      8.87 o
   8   3  -1       28.81       32.20      5.62 o
   9   3  -1      595.45      621.35     19.76 o
  10   3  -1      143.96      146.59     11.76 o
  11   3  -1       68.75       73.94     10.39 o
  12   3  -1      552.54      570.99     18.39 o
  13   3  -1       86.06       86.99      9.47 o
  14   3  -1      687.50      658.43     27.05 o
  15   3  -1       51.86       55.15     10.55 o
  16   3  -1      451.43      432.76     19.22 o
  17   3  -1      160.80      165.66     15.80 o
  18   3  -1      109.15      109.84     18.25 o
  19   3  -1       98.17      104.52     18.33 o
  20   3  -1       24.56       11.08     13.96 o
  21   3  -1        3.33        3.72     13.99 o
  22   3  -1       15.61       42.15     17.73 o
   1   4  -1      947.30      950.84     23.17 o
   2   4  -1      628.69      621.51     21.53 o
   3   4  -1     1809.88     1773.66     38.60 o
   4   4  -1      180.73      199.41     10.02 o
   5   4  -1      463.95      450.91     21.23 o
   6   4  -1      699.80      606.13     18.99 o
   7   4  -1      117.58      112.11      8.46 o
   8   4  -1      200.79      204.93      9.88 o
   9   4  -1       38.81       41.53      6.36 o
  10   4  -1      160.58      167.42     10.14 o
  11   4  -1      158.56      162.08     10.49 o
  12   4  -1       77.55       67.85      8.41 o
  13   4  -1      217.09      196.88     12.57 o
  14   4  -1       77.26       67.45      9.46 o
  15   4  -1       13.52       17.11      8.18 o
  16   4  -1       60.67       93.22     11.49 o
  17   4  -1       19.19       14.32     10.38 o
  18   4  -1        9.62       -9.64     10.31 o
  19   4  -1       43.92       62.89     16.81 o
  20   4  -1      128.26       98.93     22.97 o
  21   4  -1        0.89       25.85     21.47 o
   0   5  -1      180.70      215.75     18.36 o
   1   5  -1      485.20      465.05     28.10 o
   2   5  -1      438.78      406.24     14.54 o
   3   5  -1     2048.96     1912.20     42.54 o
   4   5  -1       10.64       15.56      5.95 o
   5   5  -1      180.27      187.61     10.94 o
   6   5  -1      364.89      383.09     17.43 o
   7   5  -1     1379.62     1437.64     35.07 o
   8   5  -1      522.30      506.60     23.30 o
   9   5  -1      789.26      810.17     21.57 o
  10   5  -1      356.66      376.73     14.80 o
  11   5  -1      320.84      339.07     14.51 o
  12   5  -1       10.87        3.44      6.26 o
  13   5  -1      112.94      141.14     13.12 o
  14   5  -1        2.43        8.83      7.53 o
  15   5  -1      234.95      243.71     16.32 o
  16   5  -1      179.17      175.27     16.47 o
  17   5  -1       44.66       31.07     11.44 o
  18   5  -1       47.88       42.29     14.88 o
  19   5  -1       45.65       79.91     17.77 o
  20   5  -1        7.23      -12.70     25.94 o
  21   5  -1       66.06       52.06     18.19 o
   1   6  -1       79.99       79.08     26.69 o
   2   6  -1     2987.21     2996.08     62.64 o
   3   6  -1      623.29      585.37     19.37 o
   4   6  -1        4.97        5.51      5.60 o
   5   6  -1      303.10      267.02     13.74 o
   6   6  -1       88.66       72.76     12.40 o
   7   6  -1      166.29      159.37     16.03 o
   8   6  -1      202.61      229.40     17.58 o
   9   6  -1       67.09       72.70      9.64 o
  10   6  -1       13.85       10.85      7.13 o
  11   6  -1      654.62      622.23     20.16 o
  12   6  -1      299.00      272.70     14.61 o
  13   6  -1       19.92       18.69      7.81 o
  14   6  -1      453.08      405.35     27.85 o
  15   6  -1       92.69       96.73     13.98 o
  16   6  -1      257.33      276.39     20.00 o
  17   6  -1       20.22       14.85     13.02 o
  18   6  -1        1.76       18.81     26.42 o
  19   6  -1       14.51       -1.17     13.60 o
  20   6  -1       95.52       83.31     23.90 o
   0   7  -1      374.26      397.31     29.09 o
   1   7  -1      238.87      220.88     15.55 o
   2   7  -1      487.14      480.28     39.76 o
   3   7  -1      200.89      190.87     12.20 o
   4   7  -1       49.33       59.11     11.44 o
   5   7  -1      253.06      256.41     14.19 o
   6   7  -1      159.13      152.99     11.73 o
   7   7  -1       34.73       35.09      8.38 o
   8   7  -1      262.05      251.00     33.91 o
   9   7  -1      154.73      161.90     13.25 o
  10   7  -1      278.58      305.59     19.99 o
  11   7  -1       57.81       49.33      8.87 o
  12   7  -1      246.60      241.04     14.36 o
  13   7  -1      101.30      110.85     11.24 o
  14   7  -1       99.68       93.75     13.29 o
  15   7  -1      122.01      107.25     14.52 o
  16   7  -1       56.87       59.21     16.26 o
  17   7  -1       29.09       41.87     18.00 o
  18   7  -1       55.11       56.05     17.99 o
  19   7  -1       10.69       33.10     19.45 o
   1   8  -1      127.15      119.36     13.38 o
   2   8  -1       44.91       36.56     10.25 o
   3   8  -1      261.19      252.24     30.11 o
   4   8  -1      357.55      361.49     17.36 o
   5   8  -1      198.55      202.02     13.85 o
   6   8  -1      205.64      213.77     14.38 o
   7   8  -1      873.56      858.30     28.68 o
   8   8  -1      191.85      172.31     14.08 o
   9   8  -1       53.00       58.08     10.75 o
  10   8  -1      192.22      196.27     15.37 o
  11   8  -1      640.80      624.50     22.23 o
  12   8  -1      163.80      155.92     17.37 o
  13   8  -1       58.17       42.04     11.04 o
  14   8  -1        8.97        1.72      9.79 o
  15   8  -1       11.76       29.19     11.56 o
  16   8  -1        3.37       11.10     12.86 o
  17   8  -1       28.23        4.89     13.75 o
  18   8  -1        7.99       13.80     14.58 o
  19   8  -1        1.50        2.99     22.10 o
   0   9  -1      112.22      101.81     20.25 o
   1   9  -1      126.50      136.47     14.90 o
   2   9  -1        2.94        3.27      8.20 o
   3   9  -1      119.47      119.50     14.89 o
   4   9  -1      181.66      190.44     14.28 o
   5   9  -1       49.53       61.83     10.30 o
   6   9  -1      184.51      150.34     13.51 o
   7   9  -1       29.70       33.89      9.39 o
   8   9  -1      105.63      102.36     26.53 o
   9   9  -1       41.21       44.91     10.51 o
  10   9  -1       98.94       90.68     12.52 o
  11   9  -1        5.06       14.36      9.63 o
  12   9  -1      103.83      113.81     14.63 o
  13   9  -1       87.60      106.34     14.51 o
  14   9  -1       43.59       34.80     12.34 o
  15   9  -1       20.16       -1.57     11.94 o
  16   9  -1       55.00       26.79     33.54 o
  17   9  -1       22.58       23.15     16.48 o
   1  10  -1      163.01      166.18     17.48 o
   2  10  -1        2.49       15.55     10.23 o
   3  10  -1      421.37      447.00     53.19 o
   4  10  -1      118.75      132.10     16.31 o
   5  10  -1       31.24       29.44      9.01 o
   6  10  -1       31.26       32.67     13.51 o
   7  10  -1       72.54       77.30     11.64 o
   8  10  -1      122.76      137.10     18.23 o
   9  10  -1       76.25       45.57     11.47 o
  10  10  -1        3.99       -1.11      9.12 o
  11  10  -1       87.78       62.69     12.75 o
  12  10  -1       11.01        5.64     10.86 o
  13  10  -1       38.54       30.00     12.37 o
  14  10  -1       30.85       29.70     15.03 o
  15  10  -1        3.45       -4.93     13.86 o
  16  10  -1        1.65       -8.14     19.60 o
   0  11  -1      293.00      323.05     33.56 o
   1  11  -1       30.99       20.56     11.43 o
   2  11  -1       11.97       -5.55      9.31 o
   3  11  -1        1.59       -0.29      9.52 o
   4  11  -1      147.70      194.47     20.21 o
   5  11  -1       79.02       74.65     15.05 o
   6  11  -1       10.17       24.73      9.71 o
   7  11  -1       37.79       37.63     10.78 o
   8  11  -1       96.09       91.66     13.56 o
   9  11  -1      121.87      119.84     17.87 o
  10  11  -1       83.60       92.95     14.75 o
  11  11  -1        8.46       11.25     14.37 o
  12  11  -1        2.35       -7.01     12.91 o
  13  11  -1        5.12       19.95     14.63 o
  14  11  -1       17.81       13.35     16.08 o
  15  11  -1        1.75       18.59     16.41 o
   1  12  -1      153.53      191.38     21.76 o
   2  12  -1        5.18       -2.82     11.10 o
   3  12  -1      194.80      153.76     19.88 o
   4  12  -1        1.64        8.43     12.94 o
   5  12  -1       87.40       90.54     17.34 o
   6  12  -1       12.71       -1.10     26.08 o
   7  12  -1       36.14       40.21     14.61 o
   8  12  -1       22.29       14.84     11.21 o
   9  12  -1       34.43       35.17     12.23 o
  10  12  -1        0.77      -10.26     10.26 o
  11  12  -1      102.60      113.20     20.93 o
  12  12  -1       11.81        6.13     15.19 o
  13  12  -1       39.68       41.22     17.85 o
   0  13  -1       38.64       66.49     24.87 o
   1  13  -1       27.38       33.47     14.92 o
   2  13  -1       10.28       10.88     12.72 o
   3  13  -1        3.95       24.60     13.76 o
   4  13  -1       37.50       38.14     14.96 o
   5  13  -1        2.71       18.76     13.70 o
   6  13  -1        0.39       20.10     14.84 o
   7  13  -1       10.02        5.61     12.97 o
   8  13  -1       46.79       28.50     15.83 o
   9  13  -1       48.04       34.94     16.30 o
  10  13  -1       16.22       20.01     22.20 o
  11  13  -1       23.59        3.35     20.84 o
   1  14  -1       14.53       17.08     14.32 o
   2  14  -1        0.49       -6.32     13.87 o
   3  14  -1       19.72        7.68     14.72 o
   4  14  -1       40.15       37.04     22.73 o
   5  14  -1       15.80       20.11     15.97 o
   6  14  -1       10.80      -11.56     13.87 o
   7  14  -1       14.80       10.88     15.81 o
   4   0   0       12.13        8.88      3.02 o
   6   0   0      174.82      167.38      7.31 o
   8   0   0       21.62       34.76      8.39 o
  10   0   0       50.66       53.22      9.56 o
  12   0   0      911.97      860.18     32.35 o
  14   0   0     2137.42     2062.64     62.32 o
  16   0   0      415.39      435.88     65.69 o
  18   0   0      505.75      544.72     34.07 o
  20   0   0        1.46      -14.57     14.57 o
  22   0   0       33.28       14.23     21.23 o
   2   1   0     2884.12     2800.32     36.59 o
   4   1   0        7.57        2.86      2.31 o
   5   1   0     4519.07     4385.35     50.23 o
   6   1   0       41.27       50.77      3.58 o
   7   1   0      713.79      709.54     13.84 o
   8   1   0      911.58      900.63     16.94 o
   9   1   0       25.55       21.87      5.68 o
  10   1   0       67.51      106.88      7.97 o
  11   1   0      338.42      365.60     13.77 o
  12   1   0        0.81        2.47      5.36 o
  13   1   0      173.13      158.22     10.84 o
  14   1   0        2.14        6.31      6.74 o
  15   1   0        0.47       -0.68      7.29 o
  16   1   0       21.64       24.40     10.06 o
  17   1   0      124.90      136.10     12.50 o
  18   1   0        7.98       14.06      8.25 o
  19   1   0      239.43      311.41     18.41 o
  20   1   0        9.17       45.50     15.00 o
  21   1   0       72.11       49.95     17.44 o
  22   1   0        0.00       -0.40     14.97 o
   0   2   0     1023.32     1024.29     21.29 o
   1   2   0       99.10       93.58      3.61 o
   2   2   0      325.36      312.67      6.61 o
   3   2   0     6060.58     6033.00     77.61 o
   4   2   0     1734.19     1741.18     25.27 o
   5   2   0      544.97      518.66      9.99 o
   6   2   0       53.17       57.50      4.45 o
   7   2   0      208.23      212.65      8.26 o
   8   2   0     3897.93     4045.89     69.01 o
   9   2   0     3223.83     3280.15     58.32 o
  10   2   0     2969.31     3099.45     56.42 o
  11   2   0       93.85       99.01     14.21 o
  12   2   0       14.36        2.54      6.39 o
  13   2   0        0.06       -5.06      5.44 o
  14   2   0      499.84      476.02     18.24 o
  15   2   0      441.66      425.40     24.26 o
  16   2   0        0.30        1.14      7.15 o
  17   2   0        2.49        3.22      7.49 o
  18   2   0        1.85        4.59      8.08 o
  19   2   0       13.02       17.16      9.42 o
  20   2   0        8.74        2.88     13.42 o
  21   2   0        5.02       30.11     14.68 o
  22   2   0      122.30      148.89     23.37 o
   1   3   0       94.14      125.58      5.24 o
   2   3   0     2764.26     2835.54     42.60 o
   3   3   0     1850.01     1845.78     26.88 o
   4   3   0      625.74      673.87     12.78 o
   5   3   0      194.58      193.65      7.40 o
   6   3   0      303.65      305.06     10.96 o
   7   3   0        3.69       26.51      6.84 o
   8   3   0     1073.69      975.87     22.67 o
   9   3   0      195.80      214.72     14.42 o
  10   3   0      240.53      208.05     10.83 o
  11   3   0      644.03      652.88     19.51 o
  12   3   0       19.94       18.65      6.46 o
  13   3   0      128.59      124.28     10.42 o
  14   3   0     1099.64     1093.73     29.37 o
  15   3   0      929.27      952.39     27.89 o
  16   3   0       13.94        5.35      7.64 o
  17   3   0       17.91       22.46      8.94 o
  18   3   0       25.22        3.39      8.44 o
  19   3   0       52.23       53.85     16.25 o
  20   3   0       15.56       -8.89     15.57 o
  21   3   0      104.78      121.37     21.43 o
  22   3   0       13.80       26.34     32.13 o
   0   4   0     3384.07     3448.57     66.52 o
   1   4   0     1290.75     1290.64     20.56 o
   2   4   0     1736.84     1715.56     25.92 o
   3   4   0      406.90      398.95     11.25 o
   4   4   0      855.37      836.08     21.11 o
   5   4   0       28.48        7.98      5.40 o
   6   4   0     1928.68     1880.83     42.41 o
   7   4   0      123.23      131.37      9.95 o
   8   4   0      447.96      423.30     14.39 o
   9   4   0       41.23       30.35      6.15 o
  10   4   0      597.53      608.76     18.40 o
  11   4   0      441.16      457.68     16.48 o
  12   4   0      671.17      644.00     20.46 o
  13   4   0      411.26      384.17     16.59 o
  14   4   0      642.16      634.06     21.60 o
  15   4   0      121.82      114.48     16.34 o
  16   4   0      198.89      201.25     14.46 o
  17   4   0       11.27       10.31      8.70 o
  18   4   0        0.66        9.56      8.99 o
  19   4   0        1.77       -5.81     11.12 o
  20   4   0        0.14        1.45     18.41 o
  21   4   0        6.91       -2.82     14.00 o
   1   5   0        5.52        9.46      6.01 o
   2   5   0     1031.85     1013.01     25.77 o
   3   5   0      272.56      274.86     12.15 o
   4   5   0      414.96      395.85     14.98 o
   5   5   0       27.80       29.86      6.49 o
   6   5   0      826.17      830.72     23.96 o
   7   5   0     3630.28     3604.81     73.92 o
   8   5   0        7.75       -3.90      7.63 o
   9   5   0       26.06       34.57      6.49 o
  10   5   0       35.70       29.06      6.57 o
  11   5   0      761.25      769.41     26.64 o
  12   5   0       47.43       64.31     11.03 o
  13   5   0        0.79        1.77      6.89 o
  14   5   0       63.30       73.71     12.32 o
  15   5   0       12.22       13.31      8.04 o
  16   5   0      122.94      116.25     14.22 o
  17   5   0      103.03      125.13     13.26 o
  18   5   0       12.37        2.93     10.68 o
  19   5   0       10.93        8.70     13.92 o
  20   5   0       52.13       41.59     17.10 o
  21   5   0        0.24      -12.92     12.92 o
   0   6   0      158.70      182.58     18.55 o
   1   6   0        0.89       -6.08      8.62 o
   2   6   0      759.65      777.07     22.88 o
   3   6   0     1238.94     1201.25     40.27 o
   4   6   0      396.73      369.02     15.15 o
   5   6   0       64.26       77.46      8.62 o
   6   6   0     1975.15     1921.77     47.68 o
   7   6   0       27.20       22.66      6.84 o
   8   6   0       79.60       78.55      9.48 o
   9   6   0        4.67        8.91      6.35 o
  10   6   0      457.39      435.22     22.69 o
  11   6   0        9.53        3.24      6.26 o
  12   6   0      249.13      254.69     13.94 o
  13   6   0        0.38       -6.48      6.48 o
  14   6   0      114.39      101.57     11.42 o
  15   6   0        6.24       -4.06      7.27 o
  16   6   0      348.59      305.08     17.81 o
  17   6   0      103.29      126.02     13.59 o
  18   6   0       38.18       42.98     13.70 o
  19   6   0       28.81       30.66     16.92 o
  20   6   0       46.39       51.22     24.33 o
   1   7   0        1.38       -5.93      7.41 o
   2   7   0     1758.09     1680.06     69.31 o
   3   7   0       26.14       48.01      8.19 o
   4   7   0      166.82      152.63     15.37 o
   5   7   0       35.73       27.98      7.50 o
   6   7   0        7.08        6.24      6.27 o
   7   7   0       12.59        9.90      6.78 o
   8   7   0       72.61       85.01     10.48 o
   9   7   0      109.01      108.12     12.37 o
  10   7   0       49.58       50.11      9.63 o
  11   7   0        0.02        1.50      8.45 o
  12   7   0      143.15      146.29     11.86 o
  13   7   0       75.04       87.90     10.51 o
  14   7   0       46.25       76.32     10.70 o
  15   7   0       82.69       89.54     18.31 o
  16   7   0       13.47       17.07      8.77 o
  17   7   0        4.20        8.36     11.50 o
  18   7   0       15.59       -0.32     10.76 o
  19   7   0        5.57      -12.74     12.74 o
  20   7   0       48.92       65.39     19.25 o
   0   8   0      151.80      140.66     19.67 o
   1   8   0      283.82      270.82     18.09 o
   2   8   0      125.99      123.36     19.89 o
   3   8   0      225.10      231.89     13.98 o
   4   8   0      234.87      260.15     19.21 o
   5   8   0       18.55       11.08     11.04 o
   6   8   0      177.02      205.39     13.95 o
   7   8   0      516.39      536.10     27.47 o
   8   8   0      109.17      119.52     13.80 o
   9   8   0        0.37        5.00      7.40 o
  10   8   0        7.10        9.15     12.73 o
  11   8   0       42.79       47.58     11.01 o
  12   8   0        2.18       -4.60      6.88 o
  13   8   0        4.30       -7.23      7.23 o
  14   8   0       75.11       72.86     18.74 o
  15   8   0        1.91        2.74      8.22 o
  16   8   0       63.02       65.44     13.79 o
  17   8   0      157.16      172.85     19.05 o
  18   8   0       11.45       30.80     15.31 o
  19   8   0       41.41       53.12     31.26 o
   1   9   0      153.22      169.94     29.48 o
   2   9   0     1327.43     1250.68     44.06 o
   3   9   0        8.62       -0.21      8.98 o
   4   9   0       62.51       58.46      9.99 o
   5   9   0      302.33      321.91     17.77 o
   6   9   0       11.09       17.26      8.00 o
   7   9   0       22.50       23.63      8.33 o
   8   9   0       22.78       31.81     10.82 o
   9   9   0       44.84       46.93     12.38 o
  10   9   0       77.92       75.05     14.50 o
  11   9   0      105.06       96.06     13.56 o
  12   9   0      458.65      467.93     24.46 o
  13   9   0       14.32       22.57      8.98 o
  14   9   0       55.94       61.33     11.23 o
  15   9   0       50.69       54.54     14.93 o
  16   9   0       32.42       17.95     12.68 o
  17   9   0       68.63       88.35     16.39 o
  18   9   0       10.25        4.37     15.52 o
   0  10   0       27.02       23.27     16.22 o
   1  10   0       27.01       25.78     11.69 o
   2  10   0      160.47      160.78     17.40 o
   3  10   0       30.67       20.95     10.91 o
   4  10   0       69.39       45.72     12.95 o
   5  10   0       73.67       65.25     13.22 o
   6  10   0        1.37       -3.69      8.01 o
   7  10   0       11.74        4.24      8.14 o
   8  10   0       11.49       -0.01      8.03 o
   9  10   0      323.53      332.59     20.74 o
  10  10   0       62.61       63.75     12.42 o
  11  10   0       18.17       35.48     11.31 o
  12  10   0        0.03       -6.59      9.51 o
  13  10   0       59.91       60.97     16.98 o
  14  10   0        1.97       14.43     11.95 o
  15  10   0        0.90      -10.85     10.85 o
  16  10   0        0.05       -0.86     12.41 o
   1  11   0        1.42       -1.85     10.21 o
   2  11   0       74.75       65.48     14.46 o
   3  11   0       49.12       52.92     13.72 o
   4  11   0      235.49      251.12     22.18 o
   5  11   0      136.63      146.80     18.75 o
   6  11   0       17.06       16.41      9.62 o
   7  11   0       20.70       24.60     19.97 o
   8  11   0       58.74       66.12     12.51 o
   9  11   0       13.26        4.23      9.97 o
  10  11   0      337.39      340.02     22.41 o
  11  11   0       41.33       52.12     13.26 o
  12  11   0      247.87      298.81     22.41 o
  13  11   0        0.07      -10.62     10.62 o
  14  11   0        0.15        0.45     11.60 o
  15  11   0        9.30      -10.51     11.59 o
   0  12   0       90.80       99.13     25.06 o
   1  12   0       41.59       48.64     15.69 o
   2  12   0       36.56       55.56     15.30 o
   3  12   0        0.06       -9.11     10.92 o
   4  12   0       13.12        1.84     11.02 o
   5  12   0       67.58       73.13     15.54 o
   6  12   0        1.03        1.53     11.18 o
   7  12   0        3.78       10.31     12.05 o
   8  12   0       32.55       40.21     12.75 o
   9  12   0       31.42       41.75     12.52 o
  10  12   0       10.52       25.80     11.73 o
  11  12   0       11.40        0.21     10.52 o
  12  12   0        0.21       13.61     12.56 o
  13  12   0       84.74       72.64     25.79 o
   1  13   0        4.99      -11.17     11.96 o
   2  13   0      118.47      119.73     23.82 o
   3  13   0        0.32       -2.12     12.33 o
   4  13   0      116.28      157.57     21.92 o
   5  13   0        6.55        6.19     23.56 o
   6  13   0       34.95       25.17     14.53 o
   7  13   0       26.64       32.63     18.36 o
   8  13   0       53.21       53.21     17.04 o
   9  13   0       40.97       25.29     14.50 o
  10  13   0       23.44       25.68     13.89 o
  11  13   0        3.37       -1.63     11.70 o
   0  14   0       54.81       74.31     26.37 o
   1  14   0       39.78       50.07     17.38 o
   2  14   0        1.59        7.62     13.70 o
   3  14   0        5.09       -9.57     17.27 o
   4  14   0       18.74       40.97     15.82 o
   5  14   0       71.50       46.59     22.22 o
   6  14   0        1.88       10.51     14.25 o
   7  14   0        0.37       11.42     15.42 o
   8  14   0       13.67       18.50     15.10 o
   1  15   0        6.10      -10.46     13.99 o
   2   0   1     4562.65     4524.08     71.75 o
   4   0   1     2554.76     2532.92     42.53 o
   6   0   1      336.84      335.25     10.40 o
   8   0   1     2206.83     2195.74     45.55 o
  10   0   1      604.95      581.72     19.75 o
  12   0   1      279.61      265.92     18.07 o
  14   0   1     2347.38     2313.78     67.92 o
  16   0   1      360.65      352.65     31.21 o
  18   0   1       53.34       66.29     16.11 o
  20   0   1      135.46      112.01     19.99 o
  22   0   1       72.61       86.36     29.00 o
   0   1   1     1015.96     1042.68     20.36 o
   1   1   1     3098.57     3000.55     39.19 o
   2   1   1      849.60      821.32     12.20 o
   3   1   1     2852.11     2914.82     35.71 o
   4   1   1       81.35       84.72      3.48 o
   5   1   1     3337.48     3342.85     39.22 o
   6   1   1     1459.92     1568.01     20.71 o
   7   1   1      172.79      165.07      6.45 o
   8   1   1      392.92      418.07     12.58 o
   9   1   1     4568.17     4495.21     62.69 o
  10   1   1      615.87      665.11     15.06 o
  11   1   1      286.23      293.00     14.37 o
  12   1   1      345.86      336.64     13.94 o
  13   1   1      741.62      710.83     21.66 o
  14   1   1      180.25      187.82     12.33 o
  15   1   1      441.31      453.24     18.77 o
  16   1   1       68.54       57.05      9.85 o
  17   1   1       35.07       31.37      9.02 o
  18   1   1        1.44        2.54     10.27 o
  19   1   1        5.02        0.68      8.87 o
  20   1   1        3.88       -9.40     11.73 o
  21   1   1       13.18        8.72     10.29 o
  22   1   1       34.25       73.46     32.52 o
   1   2   1     1095.45     1077.37     19.47 o
   2   2   1     2719.62     2672.41     35.78 o
   3   2   1     1685.96     1639.04     23.49 o
   4   2   1      596.54      570.11     10.85 o
   5   2   1     2215.57     2188.91     35.19 o
   6   2   1     2067.73     2095.23     28.53 o
   7   2   1      681.15      692.59     13.98 o
   8   2   1     1109.91     1099.28     27.40 o
   9   2   1      111.79      125.43      9.96 o
  10   2   1      286.15      262.44     10.55 o
  11   2   1      258.00      241.99     11.89 o
  12   2   1      286.18      287.58     13.34 o
  13   2   1       54.71       46.74      8.02 o
  14   2   1       67.50       47.20      8.80 o
  15   2   1        4.70       -0.56      7.32 o
  16   2   1      100.42       76.05     10.60 o
  17   2   1      191.85      191.89     14.48 o
  18   2   1       54.35       39.49     10.36 o
  19   2   1       36.73       42.32     10.75 o
  20   2   1       69.91       97.13     13.60 o
  21   2   1       34.60       35.17     11.99 o
  22   2   1        1.04       -1.67     15.22 o
   0   3   1    47575.65    46123.07    818.86 o
   1   3   1    22094.46    22152.11    281.01 o
   2   3   1     3566.28     3566.19     49.22 o
   3   3   1     1630.32     1610.42     23.78 o
   4   3   1      141.05      136.78      5.57 o
   5   3   1     1339.75     1344.09     21.69 o
   6   3   1     2098.04     2121.81     34.70 o
   7   3   1      217.91      205.82     10.11 o
   8   3   1       28.93       29.12      5.07 o
   9   3   1      593.03      645.77     16.09 o
  10   3   1      140.31      135.62     12.54 o
  11   3   1       67.52       67.37      8.06 o
  12   3   1      548.09      557.01     21.18 o
  13   3   1       85.68       76.62      9.36 o
  14   3   1      694.99      697.81     22.47 o
  15   3   1       50.50       50.57      9.25 o
  16   3   1      452.92      475.71     20.27 o
  17   3   1      162.46      164.45     14.19 o
  18   3   1      106.72      126.64     13.73 o
  19   3   1       96.90       87.70     13.35 o
  20   3   1       24.48       28.31     11.59 o
  21   3   1        3.80       18.06     13.47 o
  22   3   1       15.68       27.00     40.56 o
   1   4   1      941.71      956.98     17.29 o
   2   4   1      638.86      628.80     18.32 o
   3   4   1     1802.15     1813.90     30.16 o
   4   4   1      178.26      195.03      8.21 o
   5   4   1      480.09      472.83     13.19 o
   6   4   1      686.03      646.43     19.73 o
   7   4   1      123.20      146.85      8.53 o
   8   4   1      195.37      178.76     11.22 o
   9   4   1       38.56       42.89      6.79 o
  10   4   1      167.86      183.37     10.58 o
  11   4   1      162.96      158.29     10.47 o
  12   4   1       80.54       75.09      8.76 o
  13   4   1      218.91      237.77     13.60 o
  14   4   1       79.91      109.38     11.71 o
  15   4   1       12.25       17.36      8.04 o
  16   4   1       57.52       80.49     11.11 o
  17   4   1       19.46       21.19      9.24 o
  18   4   1       10.11        7.53      9.56 o
  19   4   1       43.83       57.19     11.71 o
  20   4   1      127.17      124.38     15.14 o
  21   4   1        0.98       -2.30     12.65 o
   0   5   1      175.49      178.76      9.65 o
   1   5   1      487.68      477.81     11.20 o
   2   5   1      439.16      426.66     13.42 o
   3   5   1     2044.75     1985.42     36.48 o
   4   5   1        8.27       18.94      4.55 o
   5   5   1      171.69      179.09      9.19 o
   6   5   1      373.32      373.85     15.35 o
   7   5   1     1369.22     1329.96     34.33 o
   8   5   1      528.13      543.81     19.52 o
   9   5   1      791.93      791.56     25.24 o
  10   5   1      361.86      364.73     30.38 o
  11   5   1      316.61      356.96     15.03 o
  12   5   1       12.20       12.77      6.64 o
  13   5   1      113.52      128.03     11.37 o
  14   5   1        3.25        7.81      7.63 o
  15   5   1      229.80      227.04     14.99 o
  16   5   1      177.79      164.78     14.04 o
  17   5   1       47.02       61.50     11.32 o
  18   5   1       46.81       62.75     11.68 o
  19   5   1       47.02       69.37     12.97 o
  20   5   1        7.16       13.32     12.98 o
  21   5   1       65.71       50.48     19.52 o
   1   6   1       81.17       79.78      7.07 o
   2   6   1     3023.92     3039.87     58.77 o
   3   6   1      627.90      619.63     28.66 o
   4   6   1        4.18        0.44      5.44 o
   5   6   1      300.88      322.86     14.45 o
   6   6   1       84.91       72.48      8.65 o
   7   6   1      154.33      144.96     11.35 o
   8   6   1      200.28      199.01     16.39 o
   9   6   1       67.61       70.78      9.57 o
  10   6   1       13.68        9.62      7.66 o
  11   6   1      655.34      626.89     20.95 o
  12   6   1      307.89      319.50     27.77 o
  13   6   1       20.86       20.95      7.80 o
  14   6   1      455.58      484.21     41.25 o
  15   6   1       93.49       99.69     12.25 o
  16   6   1      252.65      243.26     16.59 o
  17   6   1       19.45       30.95     10.10 o
  18   6   1        1.78        7.28      9.79 o
  19   6   1       14.60        0.75     10.27 o
  20   6   1       95.42      112.51     18.43 o
   0   7   1      385.36      360.45     27.30 o
   1   7   1      242.86      199.80     15.86 o
   2   7   1      494.75      504.53     48.11 o
   3   7   1      198.24      209.50     12.73 o
   4   7   1       51.03       50.94      8.68 o
   5   7   1      255.06      256.74     14.08 o
   6   7   1      167.91      170.91     12.49 o
   7   7   1       34.68       35.74      7.93 o
   8   7   1      261.07      252.23     15.11 o
   9   7   1      159.32      166.54     13.55 o
  10   7   1      282.55      268.00     16.60 o
  11   7   1       59.78       67.01     10.92 o
  12   7   1      242.92      266.64     15.28 o
  13   7   1       98.82      125.54     14.61 o
  14   7   1      102.98       93.65     11.62 o
  15   7   1      120.79      125.68     13.41 o
  16   7   1       53.67       64.68     11.37 o
  17   7   1       30.26       26.60     11.43 o
  18   7   1       55.20       47.37     11.51 o
  19   7   1       11.25        3.80     12.50 o
   1   8   1      129.93      131.31     13.83 o
   2   8   1       43.84       38.94      9.48 o
   3   8   1      262.63      233.44     33.25 o
   4   8   1      364.30      417.50     23.76 o
   5   8   1      195.32      196.39     13.75 o
   6   8   1      203.38      244.99     15.17 o
   7   8   1      878.95      919.20     40.45 o
   8   8   1      189.90      188.50     14.60 o
   9   8   1       52.83       38.10     10.03 o
  10   8   1      195.38      200.12     15.81 o
  11   8   1      637.47      663.10     30.63 o
  12   8   1      167.36      184.37     16.30 o
  13   8   1       60.65       57.86     10.23 o
  14   8   1        8.51        6.74      8.20 o
  15   8   1       10.60       20.33      9.22 o
  16   8   1        2.94      -10.28     10.28 o
  17   8   1       28.18       16.31      9.90 o
  18   8   1        7.77        4.96     12.35 o
  19   8   1        1.74      -11.49     12.29 o
   0   9   1      105.64       83.83     18.51 o
   1   9   1      128.80      147.34     15.40 o
   2   9   1        2.45       20.03      9.79 o
   3   9   1      117.99      135.67     15.47 o
   4   9   1      184.28      164.73     16.71 o
   5   9   1       48.32       62.17     10.57 o
   6   9   1      187.20      159.28     16.56 o
   7   9   1       28.49        2.89      8.74 o
   8   9   1      108.80      102.38     15.03 o
   9   9   1       44.65       43.58     14.35 o
  10   9   1      102.68      101.38     13.75 o
  11   9   1        4.98       13.03      9.78 o
  12   9   1      102.01      105.98     14.39 o
  13   9   1       89.36      106.80     12.62 o
  14   9   1       41.60       31.61     10.12 o
  15   9   1       19.18       18.57      9.83 o
  16   9   1       55.82       33.78     15.72 o
  17   9   1       22.33       17.05     13.13 o
  18   9   1       20.05        8.94     23.22 o
   1  10   1      160.40      135.84     16.94 o
   2  10   1        2.02        3.43     10.73 o
   3  10   1      415.37      430.71     26.44 o
   4  10   1      118.76      111.01     16.17 o
   5  10   1       33.09       45.15     12.77 o
   6  10   1       31.67       41.52     10.79 o
   7  10   1       68.28       60.84     11.92 o
   8  10   1      123.00      114.32     14.31 o
   9  10   1       76.61      101.64     18.52 o
  10  10   1        4.49       -8.62      8.62 o
  11  10   1       87.75       68.28     13.58 o
  12  10   1       11.56       33.30     11.43 o
  13  10   1       38.26       37.35     12.62 o
  14  10   1       29.80       37.61     10.99 o
  15  10   1        4.03        9.50      9.90 o
  16  10   1        1.83       -8.95     11.77 o
   0  11   1      294.11      275.55     32.35 o
   1  11   1       30.58       25.94     12.49 o
   2  11   1       12.26       26.08     12.54 o
   3  11   1        1.81       -5.61     10.61 o
   4  11   1      148.94      208.59     20.86 o
   5  11   1       80.67       66.73     22.66 o
   6  11   1        9.77       26.56     12.64 o
   7  11   1       38.44       30.02     11.27 o
   8  11   1       94.61       94.50     14.09 o
   9  11   1      120.97      132.15     16.12 o
  10  11   1       82.72       85.11     15.72 o
  11  11   1        8.78       19.14     11.90 o
  12  11   1        2.20        0.95     12.33 o
  13  11   1        5.19       12.40     12.18 o
  14  11   1       19.22       23.08     12.93 o
  15  11   1        1.82       14.68     13.26 o
   1  12   1      151.13      195.40     22.44 o
   2  12   1        5.22       22.43     12.33 o
   3  12   1      191.59      200.18     26.47 o
   4  12   1        1.74       -2.06     15.35 o
   5  12   1       90.32       67.86     16.91 o
   6  12   1       12.70        9.58     12.38 o
   7  12   1       38.14       29.45     32.81 o
   8  12   1       22.45       22.93     22.27 o
   9  12   1       34.18       31.90     15.86 o
  10  12   1        0.71        4.28     11.32 o
  11  12   1      101.45       96.45     21.50 o
  12  12   1       11.73        4.14     12.10 o
  13  12   1       38.39       33.46     14.72 o
   0  13   1       37.01       67.71     23.56 o
   1  13   1       27.67       61.79     16.58 o
   2  13   1       10.11       -4.96     15.40 o
   3  13   1        3.68       29.25     14.43 o
   4  13   1       37.59       36.75     17.92 o
   5  13   1        2.82       -0.96     24.63 o
   6  13   1        0.31      -12.04     12.04 o
   7  13   1       10.27       25.08     14.77 o
   8  13   1       47.06       48.19     16.59 o
   9  13   1       47.73       51.54     18.72 o
  10  13   1       16.28       21.81     13.23 o
  11  13   1       23.55        0.91     12.88 o
   1  14   1       14.00        9.04     13.72 o
   2  14   1        0.57        3.15     13.99 o
   3  14   1       18.61        0.12     14.80 o
   4  14   1       40.31       42.40     16.45 o
   5  14   1       15.88       23.62     15.80 o
   6  14   1       10.53       31.71     16.44 o
   7  14   1       14.10       22.06     17.22 o
   0   0   2     5799.90     5548.18    173.25 o
   2   0   2     7962.48     7895.31    173.37 o
   4   0   2      961.94      952.25     18.46 o
   6   0   2     6933.74     6942.05    110.59 o
   8   0   2      305.26      301.33     13.72 o
  10   0   2      793.59      742.29     25.13 o
  12   0   2      449.78      463.97     18.83 o
  14   0   2      308.38      286.75     21.41 o
  16   0   2      614.71      659.34     39.73 o
  18   0   2      366.05      362.64     27.55 o
  20   0   2       40.66       75.31     29.70 o
  22   0   2       26.92       38.70     18.74 o
   1   1   2     1128.39     1124.89     17.55 o
   2   1   2      775.52      776.14     22.09 o
   3   1   2     2221.64     2266.21     28.11 o
   4   1   2     1284.75     1309.84     17.04 o
   5   1   2      243.88      230.95      5.79 o
   6   1   2      454.79      481.57      9.90 o
   7   1   2     1317.04     1307.47     18.57 o
   8   1   2      664.42      687.53     13.07 o
   9   1   2       28.29       24.14      6.25 o
  10   1   2       70.52       68.30      5.89 o
  11   1   2      783.89      764.73     16.97 o
  12   1   2      139.76      144.13      8.38 o
  13   1   2      255.73      261.75     11.15 o
  14   1   2      109.07      107.09     10.79 o
  15   1   2       40.50       48.44      9.51 o
  16   1   2        8.68        3.79      7.36 o
  17   1   2      157.11      170.85     14.13 o
  18   1   2       12.29        7.16      8.90 o
  19   1   2       63.95       78.91     12.67 o
  20   1   2       14.67        4.68      9.90 o
  21   1   2       28.37       23.14     11.39 o
  22   1   2        2.90       -1.72     13.48 o
   0   2   2     2566.20     2555.43     49.01 o
   1   2   2     1390.72     1439.51     18.87 o
   2   2   2        7.43       17.27      3.31 o
   3   2   2     2500.39     2492.50     34.65 o
   4   2   2      934.26      939.22     15.59 o
   5   2   2     1211.57     1192.90     19.32 o
   6   2   2      567.00      599.57     11.55 o
   7   2   2     1072.68     1063.84     17.63 o
   8   2   2      432.36      439.44     12.28 o
   9   2   2      590.28      592.30     15.03 o
  10   2   2       83.21       74.38      7.89 o
  11   2   2      427.05      447.86     14.24 o
  12   2   2      109.70      112.20      8.63 o
  13   2   2      239.99      228.78     13.20 o
  14   2   2      645.59      664.03     32.63 o
  15   2   2       18.34       28.35      8.82 o
  16   2   2      281.29      250.38     18.05 o
  17   2   2       37.57       33.48      9.74 o
  18   2   2       85.38       84.15     12.14 o
  19   2   2       22.14        6.50      9.25 o
  20   2   2        2.93       -1.75     11.64 o
  21   2   2       25.97       36.01     12.14 o
   1   3   2      506.78      518.63     19.97 o
   2   3   2     4962.38     5129.26     67.12 o
   3   3   2     1614.97     1653.23     24.56 o
   4   3   2      757.43      721.16     15.07 o
   5   3   2      115.77      109.17      5.45 o
   6   3   2      100.59      118.44      5.99 o
   7   3   2      316.91      313.88     20.37 o
   8   3   2      859.09      903.49     26.14 o
   9   3   2       57.56       43.25      6.14 o
  10   3   2      349.43      370.83     12.72 o
  11   3   2      458.19      429.60     19.07 o
  12   3   2      581.53      570.51     19.24 o
  13   3   2      187.11      181.15     16.15 o
  14   3   2      668.48      672.18     25.27 o
  15   3   2      315.90      314.39     16.83 o
  16   3   2       90.61      106.06     11.85 o
  17   3   2       92.02      111.51     12.79 o
  18   3   2       19.37       14.75      9.43 o
  19   3   2       58.09       56.23     11.57 o
  20   3   2       75.71       83.52     17.59 o
  21   3   2       88.57      103.17     17.00 o
   0   4   2      176.41      182.06      8.90 o
   1   4   2      410.95      459.38     10.07 o
   2   4   2      534.60      513.60     11.06 o
   3   4   2      494.46      493.68     11.10 o
   4   4   2      667.21      681.61     13.82 o
   5   4   2      209.28      196.52      7.42 o
   6   4   2      215.90      207.33      8.60 o
   7   4   2      314.28      346.69     12.61 o
   8   4   2      782.67      812.78     21.02 o
   9   4   2     1039.08     1044.72     28.97 o
  10   4   2      533.60      535.45     16.20 o
  11   4   2      205.80      214.63     12.07 o
  12   4   2       93.26       81.52     10.15 o
  13   4   2      113.69      110.94     12.39 o
  14   4   2       58.02       57.20      9.75 o
  15   4   2       35.57       33.66      8.77 o
  16   4   2       44.51       40.33      9.79 o
  17   4   2       63.10       79.45     17.16 o
  18   4   2       92.21      113.20     13.85 o
  19   4   2       30.41       43.75     11.30 o
  20   4   2       11.40       16.36     12.79 o
  21   4   2        2.06       -0.40     10.81 o
   1   5   2      873.63      856.49     16.08 o
   2   5   2     1032.89     1109.26     18.00 o
   3   5   2      349.47      353.31      9.97 o
   4   5   2      407.40      406.04     11.84 o
   5   5   2     1570.01     1542.93     30.11 o
   6   5   2       73.73       57.81      9.65 o
   7   5   2      989.36      937.98     23.39 o
   8   5   2       78.83       93.49     12.63 o
   9   5   2        3.49       -3.78      6.11 o
  10   5   2      622.42      597.31     24.00 o
  11   5   2      741.53      706.61     21.96 o
  12   5   2      494.39      491.99     18.64 o
  13   5   2      188.99      195.11     13.54 o
  14   5   2       32.24       13.16     10.57 o
  15   5   2       14.43       21.27      8.85 o
  16   5   2       16.95        3.51      8.14 o
  17   5   2       38.90       32.71     10.04 o
  18   5   2        4.86       11.07      9.59 o
  19   5   2       37.11       34.17     11.16 o
  20   5   2       48.25       60.57     13.43 o
   0   6   2     9116.42     9095.17    167.44 o
   1   6   2     2818.04     2827.50     45.78 o
   2   6   2     2153.23     2269.00     38.58 o
   3   6   2       63.95       64.65      6.21 o
   4   6   2       26.47       21.05      5.19 o
   5   6   2      199.84      193.71     10.41 o
   6   6   2      195.80      196.58     12.07 o
   7   6   2       20.71       27.38      7.21 o
   8   6   2      104.77      103.11     10.66 o
   9   6   2      526.18      519.64     21.13 o
  10   6   2       72.16       68.05     10.70 o
  11   6   2      112.00       95.15     12.79 o
  12   6   2      326.46      323.38     23.90 o
  13   6   2      152.31      139.53     13.90 o
  14   6   2      186.84      237.93     23.07 o
  15   6   2      114.25      122.67     12.83 o
  16   6   2       71.08       64.13     11.12 o
  17   6   2        5.91       16.15      9.66 o
  18   6   2       32.08       18.91     10.75 o
  19   6   2       24.60       46.14     12.10 o
  20   6   2        4.91        7.96     11.35 o
   1   7   2      115.98      126.88      8.79 o
   2   7   2      584.62      590.36     17.94 o
   3   7   2      391.98      393.34     16.78 o
   4   7   2      669.10      626.72     35.84 o
   5   7   2       32.88       27.87     10.73 o
   6   7   2      209.76      189.41     18.86 o
   7   7   2      201.88      213.80     14.11 o
   8   7   2      282.80      302.15     16.69 o
   9   7   2       83.32       78.20     11.04 o
  10   7   2       78.35       78.65     12.39 o
  11   7   2       66.45       59.91     11.27 o
  12   7   2      166.24      150.01     12.82 o
  13   7   2       33.71       40.98     11.60 o
  14   7   2       23.40       25.18      9.53 o
  15   7   2       31.44       55.19     11.40 o
  16   7   2       23.71       35.52     15.92 o
  17   7   2        2.72       -1.63      9.33 o
  18   7   2        3.24        9.88     12.26 o
  19   7   2       10.80        6.78     10.77 o
   0   8   2      355.09      369.14     30.26 o
   1   8   2      447.40      497.54     24.31 o
   2   8   2        8.60       23.87     13.65 o
   3   8   2      173.01      195.12     16.65 o
   4   8   2      243.43      244.51     15.09 o
   5   8   2      221.95      221.39     14.79 o
   6   8   2       29.10       14.25      8.21 o
   7   8   2       68.17       68.61     10.70 o
   8   8   2      405.11      415.90     19.92 o
   9   8   2      438.83      447.59     24.97 o
  10   8   2      404.66      426.04     32.22 o
  11   8   2       24.12       10.64     13.73 o
  12   8   2       13.39       21.03     10.00 o
  13   8   2       46.43       37.45      9.39 o
  14   8   2       17.34        8.97      9.72 o
  15   8   2       94.67       75.39     12.00 o
  16   8   2       20.33       20.34     10.82 o
  17   8   2       14.20       11.79     10.28 o
  18   8   2        7.95       14.13     11.05 o
   1   9   2      257.38      302.10     20.94 o
   2   9   2      213.15      219.17     18.67 o
   3   9   2      262.21      259.81     20.47 o
   4   9   2       99.52       88.16     14.58 o
   5   9   2      117.71      112.98     16.29 o
   6   9   2      169.77      164.78     20.96 o
   7   9   2       20.45       24.41     10.09 o
   8   9   2      114.47      142.11     15.61 o
   9   9   2       39.56       42.35     11.23 o
  10   9   2      113.34      104.60     13.96 o
  11   9   2      103.58       90.49     14.02 o
  12   9   2       24.79       -7.98      9.74 o
  13   9   2       83.52       98.20     12.84 o
  14   9   2       46.71       27.59     11.20 o
  15   9   2       36.89       57.55     11.97 o
  16   9   2       47.43       51.23     13.92 o
  17   9   2       37.63       30.00     15.25 o
   0  10   2      211.72      224.40     28.12 o
   1  10   2      162.96      173.05     18.75 o
   2  10   2       28.29       36.73     12.89 o
   3  10   2       53.96       29.98     22.71 o
   4  10   2       14.67       -9.56      9.56 o
   5  10   2       81.47       59.48     14.38 o
   6  10   2       55.19       55.81     11.36 o
   7  10   2       59.86       58.56     11.79 o
   8  10   2        6.68        2.54      9.75 o
   9  10   2      170.86      167.56     16.60 o
  10  10   2        5.99        4.48     10.18 o
  11  10   2       53.06       82.13     14.27 o
  12  10   2       72.81       79.25     14.42 o
  13  10   2       49.07       64.98     14.87 o
  14  10   2       34.25       19.39     13.32 o
  15  10   2       34.87       35.21     11.95 o
  16  10   2        8.64        1.32     10.19 o
   1  11   2       18.12       11.48     11.45 o
   2  11   2      104.47      112.29     17.40 o
   3  11   2        2.55        0.04     11.03 o
   4  11   2       44.94       49.41     16.08 o
   5  11   2       72.84       65.95     15.88 o
   6  11   2      122.33      141.31     33.61 o
   7  11   2       84.07      118.42     18.44 o
   8  11   2       24.82       42.02     12.22 o
   9  11   2       20.57       22.92     11.62 o
  10  11   2       28.74       48.30     13.37 o
  11  11   2       12.06       11.42     12.36 o
  12  11   2       11.38       14.92     11.67 o
  13  11   2       19.52       27.21     12.70 o
  14  11   2       32.94       17.78     11.48 o
   0  12   2       19.00        8.31     16.42 o
   1  12   2       34.19       46.58     14.94 o
   2  12   2       28.86       28.97     16.25 o
   3  12   2      182.66      189.86     22.32 o
   4  12   2       53.54       41.20     15.11 o
   5  12   2       99.11      119.26     19.32 o
   6  12   2       53.41       44.46     37.98 o
   7  12   2        9.29        0.46     16.00 o
   8  12   2        7.31        7.04     13.09 o
   9  12   2       30.96       61.82     14.83 o
  10  12   2        0.72       12.12     12.21 o
  11  12   2        0.97       -5.32     11.28 o
  12  12   2        6.64        0.87     11.78 o
   1  13   2        6.78       -5.50     13.20 o
   2  13   2       76.32      118.28     20.53 o
   3  13   2       15.06       12.25     13.60 o
   4  13   2       25.93        7.75     13.55 o
   5  13   2       15.08       29.19     15.07 o
   6  13   2       45.54       64.84     17.65 o
   7  13   2       43.05       46.65     17.00 o
   8  13   2       14.34       28.84     15.98 o
   9  13   2       15.58       -1.65     17.10 o
  10  13   2       11.92       16.40     14.96 o
   0  14   2       36.04       54.55     27.30 o
   1  14   2       13.10       26.70     27.18 o
   2  14   2       28.37       41.17     17.49 o
   3  14   2       20.72       38.06     24.36 o
   4  14   2        9.16       -2.69     13.35 o
   5  14   2       27.85       37.81     17.01 o
   6  14   2       51.26       36.41     17.93 o
   2   0   3     9805.39     9903.22    275.18 o
   4   0   3     1016.24     1079.42     20.19 o
   6   0   3      679.28      656.74     15.49 o
   8   0   3      412.01      417.78     15.69 o
  10   0   3      329.38      335.70     14.77 o
  12   0   3     1627.29     1501.50     49.23 o
  14   0   3      308.08      329.93     22.57 o
  16   0   3      507.99      517.36     30.35 o
  18   0   3       28.17       23.77     14.08 o
  20   0   3      275.33      320.33     28.52 o
   0   1   3      277.56      301.18      8.33 o
   1   1   3      418.57      431.00     12.36 o
   2   1   3       42.28       53.93      3.66 o
   3   1   3     1960.15     1938.69     29.96 o
   4   1   3        0.62        7.11      2.79 o
   5   1   3       91.09       88.46      5.00 o
   6   1   3      734.96      762.03     12.23 o
   7   1   3      730.71      742.45     13.82 o
   8   1   3      166.59      194.02      6.49 o
   9   1   3      389.09      374.51     10.44 o
  10   1   3       68.72       66.14      5.84 o
  11   1   3        1.22        0.44      4.61 o
  12   1   3       94.22       71.92      9.06 o
  13   1   3       64.94       79.43      9.43 o
  14   1   3       73.97       74.63     11.34 o
  15   1   3       93.04      127.10     12.57 o
  16   1   3        6.28        8.60      8.20 o
  17   1   3      219.82      267.82     23.12 o
  18   1   3       10.14        1.47      9.06 o
  19   1   3      102.63       89.96     13.13 o
  20   1   3       10.38       15.78     10.50 o
  21   1   3       45.97       36.20     12.72 o
   1   2   3      456.71      405.95     10.67 o
   2   2   3     2165.03     2175.89     30.31 o
   3   2   3      918.24      929.05     15.20 o
   4   2   3     1371.60     1375.53     21.17 o
   5   2   3      627.29      615.83     12.08 o
   6   2   3       84.22       76.08      4.64 o
   7   2   3      562.80      545.55     11.56 o
   8   2   3      242.76      251.16      8.73 o
   9   2   3        0.75        5.65      5.70 o
  10   2   3      963.72      969.44     21.51 o
  11   2   3      818.75      806.57     20.28 o
  12   2   3      883.21      856.02     24.17 o
  13   2   3      144.18      146.59     13.02 o
  14   2   3      130.38      136.05     13.67 o
  15   2   3       26.96       24.17      9.36 o
  16   2   3       52.68       68.14     12.84 o
  17   2   3       34.94       31.85      9.79 o
  18   2   3       15.74       24.44      9.88 o
  19   2   3       30.17       34.40     11.19 o
  20   2   3       12.81       13.49     10.95 o
  21   2   3       19.62        4.48     16.86 o
   0   3   3      540.09      544.19     21.92 o
   1   3   3      231.95      253.79      8.75 o
   2   3   3      942.33      933.23     16.41 o
   3   3   3      378.29      383.26      8.95 o
   4   3   3      216.66      226.48      7.13 o
   5   3   3      548.45      550.58     11.95 o
   6   3   3     1578.35     1580.69     25.72 o
   7   3   3       79.93       77.18      5.84 o
   8   3   3      423.36      428.58     14.92 o
   9   3   3      335.72      345.83     12.00 o
  10   3   3      508.39      478.49     14.79 o
  11   3   3      115.66      117.91      9.87 o
  12   3   3      419.09      408.02     16.83 o
  13   3   3      287.85      273.23     18.19 o
  14   3   3       17.45        9.35      7.33 o
  15   3   3       66.44       78.02     10.75 o
  16   3   3      135.01      150.88     13.50 o
  17   3   3       93.69       93.88     12.49 o
  18   3   3       63.94       70.46     12.18 o
  19   3   3        9.53        7.14     10.01 o
  20   3   3       16.16       30.34     11.47 o
   1   4   3       64.89       76.95      6.57 o
   2   4   3      818.38      803.36     14.61 o
   3   4   3      899.06      906.45     21.04 o
   4   4   3      402.53      411.35     11.28 o
   5   4   3      442.38      445.78     11.21 o
   6   4   3      465.50      464.14     11.80 o
   7   4   3      356.64      339.52     15.80 o
   8   4   3      710.94      720.60     19.66 o
   9   4   3       47.10       45.80      6.62 o
  10   4   3       99.61       92.70      8.76 o
  11   4   3      378.46      374.69     15.77 o
  12   4   3      321.28      311.75     15.34 o
  13   4   3       12.80       14.47      7.56 o
  14   4   3       28.93       43.22      9.53 o
  15   4   3       12.40        3.96      7.85 o
  16   4   3       48.47       29.98      9.48 o
  17   4   3        7.41       13.57      9.33 o
  18   4   3       16.68       28.40     10.71 o
  19   4   3        6.12       21.61     10.92 o
  20   4   3       30.66       23.92     15.47 o
   0   5   3     3216.56     3212.33     64.93 o
   1   5   3       80.99       81.37      5.46 o
   2   5   3       78.42       87.93      5.57 o
   3   5   3      296.77      281.85      9.52 o
   4   5   3      687.13      676.85     14.91 o
   5   5   3      341.90      338.12     11.41 o
   6   5   3       17.92       27.34      5.36 o
   7   5   3       28.35       37.44      6.74 o
   8   5   3       61.79       52.36      7.74 o
   9   5   3     1164.95     1116.87     31.89 o
  10   5   3      207.01      191.25     11.97 o
  11   5   3       15.30       12.78      7.32 o
  12   5   3      125.01      119.04     11.82 o
  13   5   3      252.97      259.92     15.22 o
  14   5   3      281.79      274.82     16.20 o
  15   5   3       14.11        4.99      8.24 o
  16   5   3       41.38       24.94      9.83 o
  17   5   3       33.30       28.30     11.50 o
  18   5   3       23.79       40.51     11.39 o
  19   5   3       14.02        6.88     10.33 o
   1   6   3      318.35      335.02     14.38 o
   2   6   3      165.83      186.88      8.37 o
   3   6   3      348.40      345.86     11.62 o
   4   6   3      872.52      859.70     19.65 o
   5   6   3      174.23      170.16     12.96 o
   6   6   3      246.44      271.54     18.82 o
   7   6   3      117.32      132.17     17.17 o
   8   6   3      532.28      507.94     20.14 o
   9   6   3       19.90        9.16      7.76 o
  10   6   3      509.76      532.78     30.61 o
  11   6   3       38.63       34.75     10.34 o
  12   6   3       47.23       35.52      8.68 o
  13   6   3       75.65       62.16     10.11 o
  14   6   3      144.74      175.98     23.10 o
  15   6   3       50.99       56.26     11.08 o
  16   6   3        8.47       15.65      9.40 o
  17   6   3       59.69       79.94     12.63 o
  18   6   3        7.81       22.50     11.02 o
  19   6   3       35.94       38.76     12.14 o
   0   7   3      679.55      676.10     26.88 o
   1   7   3      277.55      270.10     12.19 o
   2   7   3       50.78       35.08      6.70 o
   3   7   3       15.53       19.70      6.14 o
   4   7   3      329.45      342.11     16.78 o
   5   7   3        8.50        3.85      8.53 o
   6   7   3       70.85       80.05     10.12 o
   7   7   3       35.70       28.99      8.47 o
   8   7   3      346.74      327.20     17.53 o
   9   7   3       61.12       67.53     10.98 o
  10   7   3      518.21      505.68     22.47 o
  11   7   3        3.69       -7.98      7.98 o
  12   7   3       45.28       47.77      9.43 o
  13   7   3       25.33       12.51      9.16 o
  14   7   3       68.59       87.41     12.13 o
  15   7   3        0.71        5.81      9.42 o
  16   7   3        6.12       -1.38      9.41 o
  17   7   3       43.91       29.63     11.22 o
  18   7   3       50.58       79.31     13.85 o
   1   8   3      376.99      342.38     21.09 o
   2   8   3      275.72      270.98     21.08 o
   3   8   3       62.89       57.26     12.00 o
   4   8   3       57.37       39.13     11.29 o
   5   8   3      378.72      382.83     19.12 o
   6   8   3      301.75      308.29     19.12 o
   7   8   3       34.86       35.29      9.80 o
   8   8   3       33.19       20.95      8.86 o
   9   8   3       10.57       12.92      8.65 o
  10   8   3       10.88        8.33      9.11 o
  11   8   3        3.21        8.10      9.42 o
  12   8   3       31.88       33.24      9.85 o
  13   8   3       20.88        3.48      8.66 o
  14   8   3      107.83       94.95     12.40 o
  15   8   3       86.59      104.77     14.23 o
  16   8   3       38.93       28.91     10.80 o
  17   8   3       44.58       12.75     10.49 o
   0   9   3     1752.27     1824.83     79.32 o
   1   9   3      578.51      583.96     51.78 o
   2   9   3      628.26      654.34     31.23 o
   3   9   3      275.57      300.04     57.78 o
   4   9   3      270.34      252.06     30.60 o
   5   9   3      100.26       87.00     14.69 o
   6   9   3       43.78       40.02     16.94 o
   7   9   3        2.34        3.02      8.71 o
   8   9   3       76.38       85.80     12.81 o
   9   9   3       10.30        0.85     10.34 o
  10   9   3       60.47       69.89     19.12 o
  11   9   3       22.81       21.32     15.98 o
  12   9   3       22.35       18.75     11.01 o
  13   9   3       15.51       18.29     10.31 o
  14   9   3      110.55       72.36     14.55 o
  15   9   3       35.01       23.97     10.85 o
  16   9   3        3.58        6.71     10.75 o
   1  10   3       37.16       48.69     13.15 o
   2  10   3      161.44      177.68     18.75 o
   3  10   3      110.68      103.85     17.15 o
   4  10   3       29.96       30.31     12.38 o
   5  10   3      149.25      122.79     32.57 o
   6  10   3       14.08        7.51     12.43 o
   7  10   3      229.08      215.19     17.62 o
   8  10   3       19.72       27.10     10.91 o
   9  10   3       18.87       14.58     10.46 o
  10  10   3        5.90       -2.21     10.21 o
  11  10   3       73.91       92.58     15.40 o
  12  10   3        3.53        9.23     11.59 o
  13  10   3        2.89       -9.09     10.80 o
  14  10   3       16.83       42.04     11.75 o
   0  11   3       75.13       83.06     22.39 o
   1  11   3       32.49       28.62     12.98 o
   2  11   3       49.49       61.08     15.10 o
   3  11   3      115.70      106.45     17.51 o
   4  11   3       39.03       37.03     19.16 o
   5  11   3       92.12      110.46     18.09 o
   6  11   3      109.63      130.25     18.90 o
   7  11   3       86.95       89.55     17.95 o
   8  11   3       68.85       64.53     17.16 o
   9  11   3        7.44        0.56     10.90 o
  10  11   3       81.30       81.94     14.79 o
  11  11   3        9.77        5.44     11.91 o
  12  11   3       38.18       38.76     14.11 o
  13  11   3        5.33       -4.72     12.16 o
   1  12   3       43.69       50.96     15.67 o
   2  12   3        0.56        8.42     12.79 o
   3  12   3       98.16      106.27     27.10 o
   4  12   3        8.42        2.56     13.07 o
   5  12   3       15.21        8.34     13.63 o
   6  12   3        1.73        4.22     12.81 o
   7  12   3       21.95       25.61     14.73 o
   8  12   3        2.64       -5.32     13.16 o
   9  12   3        8.57        4.72     14.45 o
  10  12   3        4.53        3.85     12.45 o
  11  12   3       31.00       24.69     14.13 o
   0  13   3      111.71      122.11     29.87 o
   1  13   3        3.48       -3.24     12.94 o
   2  13   3       10.94       11.19     17.19 o
   3  13   3        5.81        9.89     14.12 o
   4  13   3       20.66       20.89     14.43 o
   5  13   3        3.91       19.94     24.65 o
   6  13   3        9.23       25.55     15.70 o
   7  13   3       19.31       31.85     16.64 o
   8  13   3       28.30       47.45     17.56 o
   1  14   3        3.32       19.88     15.24 o
   2  14   3       14.04       35.98     16.97 o
   0   0   4      317.37      329.72     11.76 o
   2   0   4      642.71      684.18     21.65 o
   4   0   4       14.63       13.14      3.24 o
   6   0   4     1158.64     1198.15     23.95 o
   8   0   4      912.76      951.46     29.13 o
  10   0   4      658.25      650.02     29.75 o
  12   0   4     1048.29     1051.29     38.32 o
  14   0   4      169.24      160.37     21.01 o
  16   0   4       61.56       74.93     15.87 o
  18   0   4        0.48      -11.83     11.83 o
   1   1   4       60.50       69.88      3.55 o
   2   1   4      102.43      113.14      5.73 o
   3   1   4     2140.27     2152.29     34.29 o
   4   1   4      643.25      668.95     12.61 o
   5   1   4      350.77      364.55      7.15 o
   6   1   4       55.59       50.75      3.53 o
   7   1   4     1071.08     1036.34     15.97 o
   8   1   4      100.10       88.47      5.21 o
   9   1   4       55.18       41.41      4.88 o
  10   1   4      191.83      197.32      8.52 o
  11   1   4     1771.08     1721.00     37.28 o
  12   1   4       63.04       56.96      8.78 o
  13   1   4       58.26       52.10     12.23 o
  14   1   4       35.30       22.31      8.21 o
  15   1   4       35.23       41.55      9.35 o
  16   1   4        8.02        5.88      8.43 o
  17   1   4        2.98       -3.32     11.38 o
  18   1   4        0.51       -5.87      8.49 o
  19   1   4        0.73        6.17      9.46 o
   0   2   4     1764.29     1773.62     35.70 o
   1   2   4      257.94      247.47      6.31 o
   2   2   4      244.02      238.05      9.55 o
   3   2   4      850.78      816.70     16.14 o
   4   2   4      483.80      491.01     11.68 o
   5   2   4       21.39       19.59      3.33 o
   6   2   4       66.24       77.50      5.77 o
   7   2   4        7.63        4.29      3.51 o
   8   2   4      473.36      470.25     13.34 o
   9   2   4      538.75      541.87     14.63 o
  10   2   4      317.90      319.06     17.64 o
  11   2   4       85.29       98.87      9.24 o
  12   2   4       16.85       31.74      7.74 o
  13   2   4        5.35       -0.84      6.95 o
  14   2   4       98.09      101.23     10.78 o
  15   2   4       79.97       84.11     14.39 o
  16   2   4       36.66       40.75     13.91 o
  17   2   4       29.40       58.08     11.01 o
  18   2   4       61.03       79.43     12.47 o
  19   2   4       50.76       60.75     12.30 o
   1   3   4      723.79      706.29     12.94 o
   2   3   4      761.47      744.95     13.47 o
   3   3   4     1612.69     1604.56     24.19 o
   4   3   4      825.57      859.42     15.75 o
   5   3   4       43.27       47.39      4.52 o
   6   3   4      352.77      344.06     10.01 o
   7   3   4      399.23      377.53     10.04 o
   8   3   4      402.95      410.30     11.78 o
   9   3   4       49.20       38.85      6.83 o
  10   3   4      414.76      421.11     15.55 o
  11   3   4      359.88      338.82     14.90 o
  12   3   4       37.78       32.41     12.87 o
  13   3   4      250.81      228.46     15.25 o
  14   3   4       31.95       48.48      9.35 o
  15   3   4       10.57       16.40      8.77 o
  16   3   4      123.44      141.07     13.42 o
  17   3   4       60.66       67.01     13.73 o
  18   3   4       22.37       30.24     10.61 o
  19   3   4       14.58       11.23     10.46 o
   0   4   4     1140.45     1150.18     27.33 o
   1   4   4      120.57      119.91      5.71 o
   2   4   4       58.01       49.11      5.09 o
   3   4   4      134.25      127.33      5.98 o
   4   4   4      215.77      199.72      7.61 o
   5   4   4       74.23       86.78      5.95 o
   6   4   4      303.12      315.84     10.10 o
   7   4   4      156.20      164.93      9.15 o
   8   4   4       90.75       77.44      8.02 o
   9   4   4      172.94      159.30     14.15 o
  10   4   4      149.83      140.04     10.56 o
  11   4   4      122.72      112.51     10.30 o
  12   4   4       48.98       30.07      8.00 o
  13   4   4        7.12        1.51      7.14 o
  14   4   4       61.80       63.49     10.32 o
  15   4   4       47.35       54.48     10.35 o
  16   4   4       27.67       26.65      9.71 o
  17   4   4        1.78        1.34      9.09 o
  18   4   4      161.95      235.78     17.86 o
  19   4   4        4.91        4.91     10.77 o
   1   5   4      995.34      983.62     18.37 o
   2   5   4       40.82       54.34      5.15 o
   3   5   4      162.25      168.13      7.38 o
   4   5   4      453.96      439.98     15.23 o
   5   5   4      486.72      495.98     13.23 o
   6   5   4      160.92      143.61     10.63 o
   7   5   4        9.95        1.47      6.17 o
   8   5   4        1.84        0.50      6.64 o
   9   5   4       23.00       20.52      6.99 o
  10   5   4       72.78       69.29     11.46 o
  11   5   4        7.33        3.39      6.96 o
  12   5   4        3.77       -1.16      6.89 o
  13   5   4      178.44      199.05     14.14 o
  14   5   4      215.41      194.28     14.37 o
  15   5   4       40.92       59.28     10.99 o
  16   5   4       88.29       64.00     16.03 o
  17   5   4       98.69       93.73     17.91 o
  18   5   4       36.67       33.89     13.67 o
   0   6   4       82.85      111.50      9.93 o
   1   6   4      157.42      165.71      9.46 o
   2   6   4      430.57      431.85     12.19 o
   3   6   4      164.23      162.64     10.93 o
   4   6   4      968.64      920.01     26.30 o
   5   6   4      193.41      216.68     22.55 o
   6   6   4      227.84      215.70     13.49 o
   7   6   4        0.30       -0.13      7.10 o
   8   6   4        9.30       10.22      7.45 o
   9   6   4      279.77      315.70     17.11 o
  10   6   4        0.90        7.12      7.01 o
  11   6   4       10.25       -6.62      6.62 o
  12   6   4       21.41       18.13      8.21 o
  13   6   4       65.17       61.24     10.63 o
  14   6   4       93.13      101.85     12.27 o
  15   6   4       15.80       24.62      9.80 o
  16   6   4       18.67       27.34     10.89 o
  17   6   4       39.04       44.25     11.86 o
   1   7   4      215.90      245.30     21.69 o
   2   7   4      166.31      169.35     15.08 o
   3   7   4      175.52      171.37     23.46 o
   4   7   4      138.86      147.02     16.25 o
   5   7   4       27.84       35.64     10.14 o
   6   7   4      390.64      393.96     18.41 o
   7   7   4       29.78       50.94     10.07 o
   8   7   4      241.18      268.67     16.51 o
   9   7   4        7.67        9.27      8.47 o
  10   7   4      112.57      118.67     20.09 o
  11   7   4       26.26       30.14     13.10 o
  12   7   4       75.10       71.96     11.29 o
  13   7   4       27.54       16.49     11.08 o
  14   7   4       35.13       29.92     12.50 o
  15   7   4       88.50      127.45     21.13 o
  16   7   4        3.17        8.69     10.04 o
   0   8   4      174.57      160.29     22.68 o
   1   8   4      190.48      224.69     26.79 o
   2   8   4       36.94       21.66     10.31 o
   3   8   4      108.12      107.76     14.47 o
   4   8   4       25.21       20.33     10.37 o
   5   8   4      442.04      388.03     23.74 o
   6   8   4      213.50      210.18     18.76 o
   7   8   4      114.38      116.58     14.79 o
   8   8   4        1.62       -3.33      8.29 o
   9   8   4      208.43      213.37     16.47 o
  10   8   4       28.47       38.15     13.26 o
  11   8   4       15.26       10.30     10.29 o
  12   8   4       64.61       68.98     11.42 o
  13   8   4      209.91      205.78     21.78 o
  14   8   4        6.78       -7.04      9.01 o
  15   8   4        9.59       14.58     10.33 o
   1   9   4       24.29       28.26     11.35 o
   2   9   4       47.72       41.07     16.66 o
   3   9   4       33.90       19.04     11.37 o
   4   9   4      175.98      171.05     30.72 o
   5   9   4       26.36       14.58     11.46 o
   6   9   4       14.20       10.79     12.56 o
   7   9   4       65.89       84.00     15.66 o
   8   9   4        7.58       15.32      9.72 o
   9   9   4       10.55       -2.59      9.19 o
  10   9   4      131.40      158.59     16.34 o
  11   9   4        7.86        1.00     10.55 o
  12   9   4        2.65       12.65     10.74 o
  13   9   4       20.99       13.81      9.80 o
  14   9   4       42.97       47.15     12.12 o
   0  10   4       26.53       17.29     16.42 o
   1  10   4      170.13      200.00     25.16 o
   2  10   4        8.81       14.43     11.97 o
   3  10   4       39.90       29.76     13.43 o
   4  10   4        5.86       -3.05     11.21 o
   5  10   4       30.10       22.09     12.64 o
   6  10   4       29.73       31.76     13.50 o
   7  10   4       58.82       50.12     15.83 o
   8  10   4        6.80       14.27     13.94 o
   9  10   4      114.32       80.96     14.32 o
  10  10   4       20.41       19.74     11.73 o
  11  10   4       25.85       34.49     12.08 o
  12  10   4        7.26       17.22     12.25 o
  13  10   4       15.24        5.59     10.42 o
   1  11   4       21.44       25.07     14.10 o
   2  11   4      150.45      170.51     20.73 o
   3  11   4        5.87       -6.84     12.21 o
   4  11   4        3.80       -4.94     24.36 o
   5  11   4       15.57       11.39     13.49 o
   6  11   4       64.94       85.57     17.66 o
   7  11   4       14.39       16.68     13.96 o
   8  11   4        8.34       11.23     13.31 o
   9  11   4       10.50       16.53     14.42 o
  10  11   4       22.28       51.82     17.47 o
  11  11   4       17.19       30.27     13.33 o
   0  12   4       43.63       21.71     22.34 o
   1  12   4      443.81      402.88     30.17 o
   2  12   4       27.74       27.93     15.54 o
   3  12   4        4.52      -12.07     12.07 o
   4  12   4       21.78       15.07     14.41 o
   5  12   4        9.33       36.47     16.24 o
   6  12   4        1.17       -7.37     12.74 o
   7  12   4       18.71       24.37     16.14 o
   8  12   4        3.12       -3.98     13.71 o
   1  13   4        4.90        1.57     15.15 o
   2  13   4       39.29       28.36     16.79 o
   3  13   4       10.69        7.12     15.32 o
   2   0   5     1676.68     1646.52     43.84 o
   4   0   5      877.50      841.44     29.21 o
   6   0   5      624.53      587.55     15.55 o
   8   0   5      432.59      444.89     15.10 o
  10   0   5      536.34      534.29     23.75 o
  12   0   5      206.41      214.68     17.60 o
  14   0   5       57.16       80.97     14.65 o
  16   0   5      120.18      132.61     30.28 o
  18   0   5       21.26       37.02     15.81 o
   0   1   5      135.76      130.59      9.59 o
   1   1   5      880.26      848.40     13.85 o
   2   1   5        0.78       -0.12      3.49 o
   3   1   5      291.35      274.64      8.98 o
   4   1   5        9.22        6.27      4.22 o
   5   1   5      237.48      260.62      8.06 o
   6   1   5       96.01      108.51      6.77 o
   7   1   5       37.15       50.82      4.74 o
   8   1   5      309.99      300.38     14.18 o
   9   1   5      193.26      199.19     13.27 o
  10   1   5      349.86      342.60     17.72 o
  11   1   5       86.59       92.76      9.07 o
  12   1   5       66.62       41.02      8.05 o
  13   1   5       48.28       57.45      8.83 o
  14   1   5       26.32       12.37      7.89 o
  15   1   5       62.76       94.13     11.34 o
  16   1   5        0.37       11.01      8.63 o
  17   1   5       49.82       44.01     10.98 o
  18   1   5       34.89       49.58     11.83 o
   1   2   5      181.55      182.24      5.90 o
   2   2   5      760.12      734.39     17.28 o
   3   2   5      335.02      330.14     11.45 o
   4   2   5       18.10        7.53      5.25 o
   5   2   5      607.09      562.06     25.79 o
   6   2   5      302.66      290.84     11.41 o
   7   2   5       67.95       72.48      5.68 o
   8   2   5       29.49       24.52      5.95 o
   9   2   5       16.43        9.13      5.65 o
  10   2   5       81.59       67.87      8.41 o
  11   2   5      168.81      182.11     11.18 o
  12   2   5      150.82      153.83     11.28 o
  13   2   5      103.64      115.51     11.06 o
  14   2   5       22.48       22.86      8.60 o
  15   2   5       68.87       56.85     10.43 o
  16   2   5      136.55      153.39     13.78 o
  17   2   5       35.56       43.39     11.02 o
  18   2   5        1.77       -2.94      9.71 o
   0   3   5      303.83      304.81     12.80 o
   1   3   5       71.32       65.78      4.80 o
   2   3   5      483.46      474.63     10.28 o
   3   3   5      267.59      257.97      7.52 o
   4   3   5      526.68      513.56     13.55 o
   5   3   5      443.40      429.62     14.37 o
   6   3   5      211.22      215.30      9.45 o
   7   3   5       15.93        3.60      5.89 o
   8   3   5       92.13      105.43      8.18 o
   9   3   5      349.74      394.08     19.41 o
  10   3   5       40.51       37.61      7.44 o
  11   3   5       21.65       24.59      7.61 o
  12   3   5      266.38      276.20     14.31 o
  13   3   5      129.92      121.17     11.70 o
  14   3   5       50.82       67.30     10.24 o
  15   3   5        8.23       -4.55      8.26 o
  16   3   5        6.96       13.04      9.36 o
  17   3   5       25.65       27.42     10.70 o
   1   4   5      186.94      181.47      8.15 o
   2   4   5      519.28      497.02     13.50 o
   3   4   5      147.71      142.99      8.41 o
   4   4   5      353.44      330.01     12.33 o
   5   4   5      246.27      243.16     10.85 o
   6   4   5      105.24      101.51      8.81 o
   7   4   5      257.33      252.07     11.61 o
   8   4   5      173.91      157.63     10.01 o
   9   4   5       40.96       45.68      8.85 o
  10   4   5      228.61      228.74     12.74 o
  11   4   5      266.98      274.89     14.30 o
  12   4   5      262.62      282.41     14.96 o
  13   4   5       47.21       62.75     12.75 o
  14   4   5       31.07       51.99     10.08 o
  15   4   5       47.97       65.87     11.22 o
  16   4   5       38.38       51.93     11.56 o
  17   4   5        3.30       -2.22      9.51 o
   0   5   5      312.84      375.70     25.94 o
   1   5   5      119.77      111.73     11.25 o
   2   5   5       26.66       18.23      6.05 o
   3   5   5      324.05      315.63     17.19 o
   4   5   5      134.75      139.08     18.72 o
   5   5   5      471.31      496.81     27.49 o
   6   5   5      309.64      260.17     35.87 o
   7   5   5       76.93       79.27      9.68 o
   8   5   5       66.05       42.19      7.72 o
   9   5   5      327.35      351.35     23.75 o
  10   5   5       22.81        6.59      7.09 o
  11   5   5        8.58        3.69      7.48 o
  12   5   5       78.16       75.50     14.01 o
  13   5   5       87.84      105.92     11.79 o
  14   5   5       51.71       64.85     11.03 o
  15   5   5        3.54       12.08      9.47 o
  16   5   5        3.72       18.84     10.41 o
   1   6   5      170.10      164.91     13.73 o
   2   6   5       31.43       31.22      9.43 o
   3   6   5      350.52      312.86     29.82 o
   4   6   5      352.32      338.66     19.10 o
   5   6   5       12.96       -2.37     17.22 o
   6   6   5       49.70       48.17     17.44 o
   7   6   5       95.16      107.41     25.36 o
   8   6   5       31.53       33.13      9.09 o
   9   6   5       44.80       17.82     10.35 o
  10   6   5      227.85      223.93     13.98 o
  11   6   5       22.98       24.46      8.65 o
  12   6   5       38.39       40.59      9.69 o
  13   6   5       86.91       96.40     12.13 o
  14   6   5       11.15       -6.29      8.25 o
  15   6   5       28.39       38.41     10.88 o
   0   7   5      384.70      445.01     32.25 o
   1   7   5       57.87       61.20     11.67 o
   2   7   5        5.04        1.16      8.92 o
   3   7   5       22.15        1.96      8.96 o
   4   7   5       90.36      113.48     13.93 o
   5   7   5       26.95       24.03     10.16 o
   6   7   5       78.38       80.33     16.93 o
   7   7   5        3.30       13.04     10.41 o
   8   7   5       61.47       46.72     10.42 o
   9   7   5       39.60       35.15     10.59 o
  10   7   5       12.25       10.39      8.52 o
  11   7   5        3.26        4.57      8.67 o
  12   7   5       22.28       15.89      9.03 o
  13   7   5        6.60        9.45     10.20 o
  14   7   5       47.10       37.06     11.61 o
   1   8   5      228.63      235.03     33.00 o
   2   8   5       52.26       77.79     13.69 o
   3   8   5       45.42       24.80     11.17 o
   4   8   5       80.32       73.86     30.53 o
   5   8   5       56.15       64.11     13.39 o
   6   8   5       33.43       44.44     22.17 o
   7   8   5        4.58        3.68     21.47 o
   8   8   5        8.19        1.64     15.52 o
   9   8   5       11.81        7.93      9.28 o
  10   8   5       90.68       98.26     19.31 o
  11   8   5       13.82        1.93      8.75 o
  12   8   5       21.50        4.71     10.40 o
  13   8   5       64.42       87.45     12.79 o
   0   9   5      176.48      189.77     26.81 o
   1   9   5      105.12      122.66     16.33 o
   2   9   5       32.03       25.97     12.29 o
   3   9   5       26.45       17.85     12.22 o
   4   9   5      102.73      128.57     17.13 o
   5   9   5        6.35       24.92     12.00 o
   6   9   5       18.43       -5.01     10.75 o
   7   9   5       32.88       44.56     13.75 o
   8   9   5       50.05       48.60     14.77 o
   9   9   5        4.46       16.21     12.88 o
  10   9   5       39.11       42.16     16.97 o
  11   9   5        1.43        7.53     10.72 o
  12   9   5        2.05        6.38      9.81 o
   1  10   5       42.19       62.62     33.15 o
   2  10   5       45.30       35.46     16.49 o
   3  10   5       23.77       31.95     13.97 o
   4  10   5       25.97       20.39     18.87 o
   5  10   5       39.38       60.72     15.54 o
   6  10   5        2.49        5.92     12.51 o
   7  10   5       58.11       59.36     21.23 o
   8  10   5       10.34       -1.78     13.26 o
   9  10   5        0.98       -1.41     13.23 o
  10  10   5        4.51       24.83     15.47 o
   0  11   5      159.85      140.95     27.93 o
   1  11   5        9.33       14.46     19.72 o
   2  11   5        2.90        3.44     22.73 o
   3  11   5       33.36       24.48     18.29 o
   4  11   5       51.25       40.57     15.04 o
   5  11   5        9.34       17.54     14.39 o
   6  11   5       15.89        8.02     13.81 o
   7  11   5        0.59        1.48     13.86 o
   1  12   5        6.27        2.90     13.43 o
   2  12   5        6.58       31.13     15.30 o
   0   0   6      364.45      360.41     24.16 o
   2   0   6      842.99      847.86     40.31 o
   4   0   6     1241.55     1207.20     54.84 o
   6   0   6       23.22       16.76     14.91 o
   8   0   6      174.07      166.54     11.45 o
  10   0   6       24.41        3.75      7.74 o
  12   0   6      113.74      106.94     25.60 o
  14   0   6       88.51       81.11     14.78 o
   1   1   6      268.24      278.14      8.80 o
   2   1   6      118.21      136.12     10.15 o
   3   1   6      116.76      109.58      9.94 o
   4   1   6      335.58      308.16     30.02 o
   5   1   6      134.72      142.15     14.97 o
   6   1   6      198.95      184.75     11.32 o
   7   1   6      137.23      158.51     16.95 o
   8   1   6       27.60       16.03      6.84 o
   9   1   6        1.50        3.98      5.72 o
  10   1   6        9.02        7.40      5.84 o
  11   1   6       86.37       91.86      8.90 o
  12   1   6       20.55        3.46      7.06 o
  13   1   6       49.47       48.94      9.23 o
  14   1   6       15.87       18.65      8.80 o
  15   1   6      110.59      106.43     12.16 o
   0   2   6      310.26      307.67     20.52 o
   1   2   6      213.01      225.16      8.75 o
   2   2   6       64.10       78.53     10.35 o
   3   2   6       96.59       98.66     11.76 o
   4   2   6      248.96      230.53     16.64 o
   5   2   6      155.17      167.75     15.90 o
   6   2   6      309.83      302.31     20.83 o
   7   2   6      141.82      132.18     27.86 o
   8   2   6      100.25       98.79     11.91 o
   9   2   6       18.38       29.04      6.79 o
  10   2   6      195.06      203.62     11.11 o
  11   2   6       61.28       58.29      8.93 o
  12   2   6       20.98       21.20      7.78 o
  13   2   6      137.04      131.90     11.57 o
  14   2   6       35.60       32.50      9.12 o
  15   2   6        7.92       18.75      9.39 o
   1   3   6       42.00       32.50      5.78 o
   2   3   6      347.11      348.17     41.89 o
   3   3   6      149.62      138.04     18.89 o
   4   3   6      356.23      350.72     48.16 o
   5   3   6        3.16       -3.82      9.51 o
   6   3   6       21.59       37.61     11.71 o
   7   3   6      264.43      290.90     40.82 o
   8   3   6       28.85       30.57      5.92 o
   9   3   6        7.68       10.73      5.76 o
  10   3   6      203.21      196.82     15.48 o
  11   3   6       62.10       76.90     15.08 o
  12   3   6       49.21       54.01     11.69 o
  13   3   6        0.66       -4.03      7.83 o
  14   3   6       50.25       58.94     10.39 o
  15   3   6       16.04       18.11      9.57 o
   0   4   6      429.37      400.71     25.06 o
   1   4   6       95.88       93.44      9.85 o
   2   4   6        0.78       -3.64      6.60 o
   3   4   6       10.50       13.62      6.90 o
   4   4   6      151.29      185.21     11.90 o
   5   4   6       57.19       46.59      8.28 o
   6   4   6       54.58       45.47      7.38 o
   7   4   6       22.27       14.40      6.90 o
   8   4   6       25.51       21.34      6.36 o
   9   4   6      206.94      205.52     11.62 o
  10   4   6       42.97       52.74      8.35 o
  11   4   6       43.52       30.91      8.25 o
  12   4   6       11.93       14.45      8.07 o
  13   4   6        1.68        5.54      8.19 o
  14   4   6       58.66       47.01     10.42 o
   1   5   6      119.33      112.70     11.50 o
   2   5   6      327.23      327.47     17.38 o
   3   5   6       68.47       60.06     10.16 o
   4   5   6        4.49        2.28     14.81 o
   5   5   6      132.24      141.75     19.53 o
   6   5   6       36.46       50.45      9.87 o
   7   5   6       50.34       57.26     10.44 o
   8   5   6       23.50       29.56      8.48 o
   9   5   6       51.75       59.52      8.99 o
  10   5   6       12.73       22.22      7.73 o
  11   5   6      166.85      191.48     13.12 o
  12   5   6       27.94       19.20      8.81 o
  13   5   6       33.66       39.44     10.11 o
  14   5   6       15.87       17.43      9.71 o
   0   6   6      139.26      135.51     19.04 o
   1   6   6      188.32      213.56     15.98 o
   2   6   6       21.75       14.83      9.12 o
   3   6   6        3.00       11.55      9.14 o
   4   6   6      105.94      115.81     17.51 o
   5   6   6       32.40       34.43     10.33 o
   6   6   6       50.01       39.99     10.93 o
   7   6   6       35.58       49.25     12.39 o
   8   6   6      111.38      116.06     12.50 o
   9   6   6        7.72       11.67      9.26 o
  10   6   6       88.29       84.78     10.67 o
  11   6   6       16.87       12.82      9.61 o
  12   6   6       60.34       66.91     11.05 o
  13   6   6       54.07       44.45     12.04 o
   1   7   6      103.35      118.85     15.79 o
   2   7   6       71.21       81.10     16.71 o
   3   7   6       55.80       72.87     12.92 o
   4   7   6      149.82      132.85     15.11 o
   5   7   6       10.87        4.22      9.94 o
   6   7   6       72.24       80.85     13.98 o
   7   7   6        7.88        6.99     11.03 o
   8   7   6       24.05        9.33     42.99 o
   9   7   6        7.28        6.22      9.33 o
  10   7   6      131.96      142.56     17.84 o
  11   7   6       30.03        9.55      9.19 o
   0   8   6      193.73      197.35     26.03 o
   1   8   6       33.29       33.41     18.72 o
   2   8   6       16.99        6.37     10.46 o
   3   8   6      130.55      149.08     24.24 o
   4   8   6       32.82       16.65     12.48 o
   5   8   6       67.40       74.25     14.68 o
   6   8   6       12.50        8.12     13.26 o
   7   8   6        2.17       -3.18     11.23 o
   8   8   6        8.74       11.71     12.51 o
   9   8   6       95.80      108.37     17.67 o
  10   8   6       24.06       18.60     11.58 o
   1   9   6       17.16       28.05     12.27 o
   2   9   6       69.00       68.35     21.59 o
   3   9   6       19.58       16.07     13.19 o
   4   9   6       53.13       45.47     15.83 o
   5   9   6        0.19        5.65     12.31 o
   6   9   6       53.57       65.40     15.71 o
   7   9   6       71.90       52.47     15.48 o
   8   9   6       42.04       43.98     15.80 o
   0  10   6       41.39       24.87     19.77 o
   1  10   6        4.55        8.94     12.31 o
   2  10   6       14.77       37.14     20.81 o
   3  10   6       16.55       18.03     13.63 o
   4  10   6       23.75       28.93     15.57 o
   5  10   6       46.34       71.57     21.27 o
   2   0   7      123.66      117.83     17.58 o
   4   0   7      310.09      271.08     26.62 o
   6   0   7       30.23       41.09     18.12 o
   8   0   7       99.78      131.73     25.74 o
  10   0   7      146.37      166.79     30.45 o
  12   0   7       25.46       21.58     10.34 o
   0   1   7       53.78       57.26      8.04 o
   1   1   7      162.35      155.67      9.45 o
   2   1   7       18.09       19.93      6.29 o
   3   1   7        4.33       18.55     10.08 o
   4   1   7       39.25       44.76     11.87 o
   5   1   7      269.68      354.59     22.20 o
   6   1   7       79.32       83.06     36.77 o
   7   1   7       52.22       37.78     13.40 o
   8   1   7        0.72      -14.67     14.67 o
   9   1   7      156.68      155.37     19.77 o
  10   1   7        1.13        9.78     13.51 o
  11   1   7       20.77       -0.90     11.97 o
  12   1   7       10.02       -4.70      8.74 o
   1   2   7      213.04      226.27     11.45 o
   2   2   7       18.13       16.38      9.17 o
   3   2   7      103.66      129.63     13.95 o
   4   2   7      120.78      110.07     14.21 o
   5   2   7       10.07       15.46     11.63 o
   6   2   7      111.04      126.16     41.92 o
   7   2   7       28.59       38.18     14.15 o
   8   2   7        1.87        5.85     12.93 o
   9   2   7       21.15       34.24     18.36 o
  10   2   7       57.22       64.15     16.81 o
  11   2   7       20.49       11.53      9.13 o
  12   2   7       13.49        3.29      9.65 o
   0   3   7       70.09       92.67     12.97 o
   1   3   7      305.33      329.27     28.07 o
   2   3   7       85.36       94.20     18.68 o
   3   3   7      101.20      120.26     15.01 o
   4   3   7      237.33      248.20     18.65 o
   5   3   7       38.57       31.62     12.39 o
   6   3   7        3.20       -2.29     11.24 o
   7   3   7       56.07       44.28     14.37 o
   8   3   7        8.81        8.97     12.49 o
   9   3   7       65.60       78.17     17.10 o
  10   3   7       13.05      -11.96     13.41 o
  11   3   7        0.28       -3.98      9.19 o
   1   4   7       31.68       42.06      8.39 o
   2   4   7      121.07      145.76     19.53 o
   3   4   7       15.57        7.24     10.31 o
   4   4   7       99.55       93.33     14.26 o
   5   4   7       63.64       91.02     18.87 o
   6   4   7       57.83       94.81     15.61 o
   7   4   7       31.41       24.62     18.80 o
   8   4   7        8.46       22.58     22.29 o
   9   4   7        1.06        5.58     14.14 o
  10   4   7       24.42       32.16     16.10 o
  11   4   7       61.44       89.68     20.01 o
   0   5   7       54.39       52.21     13.94 o
   1   5   7      214.74      222.38     37.62 o
   2   5   7        5.49       11.15      8.26 o
   3   5   7      101.46      105.97     10.96 o
   4   5   7       28.87       10.20     15.64 o
   5   5   7       50.78       48.09     13.56 o
   6   5   7       16.23       14.98     12.26 o
   7   5   7        7.10       -4.19     12.07 o
   8   5   7       25.61       28.99     14.41 o
   9   5   7       49.30       62.78     17.55 o
  10   5   7       49.03       57.75     18.00 o
   1   6   7       13.52       13.35      9.71 o
   2   6   7       96.56       89.57     18.09 o
   3   6   7       96.25      103.73     12.86 o
   4   6   7        3.58       -2.54      9.06 o
   5   6   7        6.36       26.94      9.75 o
   6   6   7       56.83       54.73     12.21 o
   7   6   7      148.54      165.34     13.09 o
   8   6   7       42.77       34.70     10.34 o
   0   7   7        3.67       -1.36     14.52 o
   1   7   7       52.21       59.75     12.58 o
   2   7   7        7.99       15.19     11.11 o
   3   7   7       15.70       12.70     15.23 o
   4   7   7       57.92       68.95     13.16 o
   5   7   7       50.28       46.01     12.44 o
   6   7   7       84.58       68.84     17.61 o
   1   8   7       11.61       18.92     12.04 o
   2   8   7        0.47        0.24     11.81 o
   3   8   7       85.39       74.71     14.46 o
   2   0   8       13.31      -12.82     12.82 o
   4   0   8       98.60      108.56     22.05 o
   6   0   8        8.39        1.26     17.83 o
   1   1   8       75.73       76.19     13.26 o
   2   1   8        8.15       14.20     19.96 o
   3   1   8       46.53       31.72     11.56 o
   4   1   8       22.86       28.55     12.85 o
   5   1   8       63.12       79.63     27.69 o
   6   1   8        3.79       -3.16     12.00 o
   0   2   8      216.25      191.03     20.11 o
   1   2   8       28.87       29.54      7.07 o
   2   2   8        5.07       16.37      9.79 o
   3   2   8       22.37       20.56     11.06 o
   4   2   8       85.50       83.44     14.48 o
   5   2   8       17.53       29.95     13.34 o
   6   2   8       11.49       22.80     13.19 o
   1   3   8       20.45       21.05      7.26 o
   2   3   8        4.70        2.90      7.04 o
   3   3   8       72.39       63.69     11.73 o
   4   3   8       37.72       42.20     12.74 o
   5   3   8        6.33        5.71     12.48 o
   0   4   8        7.65       47.89     16.13 o
   1   4   8       34.83       25.98      9.80 o
   2   4   8        5.62       13.02     10.17 o
   3   4   8       32.65       24.09     11.52 o
 
